# Supplementary material for: Symbiosis between Candidatus Patescibacteria and Archaea Discovered in Wastewater-Treating Bioreactors
Source: mBio. 2022 Aug 31;13(5):e01711-22. doi: 10.1128/mbio.01711-22 (PMC9600506; doi:10.1128/mbio.01711-22)
Supplement: TABLE S1 [file mbio.01711-22-s0008.xlsx]

## Sheet: Table S2
Table S1. Summary of the metagenomic bins from Candidatus Patescibacteria enrichment cultures observed in this study
	dRep ver. 3.2.0								CheckM 1.13 using CPR marker gene			Mean coverage (X)			Median coverage (X)			Coverm relative abundance (%)			GTDBtk2.0.0-r207			Blastn homology search with SILVA138.1 database
genome	score	Completeness (%)	Contamination (%)	strain_heterogeneity	size	N50	completeness_metric	contamination_metric	Completeness (%)	Contamination (%)	Strain heterogeneity	A-d2-33	B-d1-12	C-d1-12	A-d2-33	B-d1-12	C-d1-12	A-d2-33	B-d1-12	C-d1-12	classification	msa_percent	red_value	qseqid	sseqid	pident	qlen	length	mismatch	gapopen	evalue	bitscore	qcovs
PMX.81.fa	84.391	89.22	1.31	50	2181830	12941	substantial	low	32.56	2.33	0	897.451	540.651	730.357	961.77	580.13	772.814	21.093	8.56739	6.8825	d__Archaea;p__Halobacteriota;c__Methanosarcinia;o__Methanotrichales;f__Methanotrichaceae;g__Methanothrix;s__Methanothrix soehngenii	97.9	N/A
PMX_810_sub.fa	46.0494	52.72	1.88	100	802386	4774	moderate	low	90.7	0	0	299.557	92.5318	165.514	304.669	87.9161	151.762	7.83685	1.65532	1.73414	d__Bacteria;p__Patescibacteria;c__Paceibacteria;o__Paceibacterales;f__UBA5738;g__UBA5738;s__	46.05	0.994531
PMX.108.fa	73.0139	79.6	1.65	33.33	1268308	16138	substantial	low	100	0	0	284.583	89.8029	204.05	278.892	87.4957	200.019	6.06366	1.26296	1.69705	d__Bacteria;p__Patescibacteria;c__Paceibacteria;o__Paceibacterales;f__UBA5633;g__MWCK01;s__MWCK01 sp002070005	67.61	N/A	PMX.108_00211	JQ088374.1.1431_Bacteria;Patescibacteria;Parcubacteria;32-520;uncultured_bacterium	91.684	1460	1431	105	11	0	1971	97
PMX.59.fa	88.7704	95.41	1.61	0	4231613	63215	near	low	97.67	2.33	0	214.499	675.487	643.034	216.194	675.803	647.018	4.6571	9.61292	5.4288	d__Bacteria;p__Bacteroidota;c__Bacteroidia;o__Bacteroidales;f__Lentimicrobiaceae;g__Lentimicrobium;s__Lentimicrobium sp002433025	93.37	N/A
PMX.32.fa	99.0378	97.7	0	0	2411954	45247	near	none	100	2.33	0	151.12	108.178	121.268	154.876	110.67	122.306	3.22434	1.5315	1.00564	d__Bacteria;p__Spirochaetota;c__Spirochaetia;o__Treponematales;f__UBA8932;g__UBA2256;s__UBA2256 sp001603165	88.28	N/A
PMX.116_sub.fa	95.4514	94.26	0	0	3882063	23055	near	none	97.67	2.33	0	119.363	356.761	85.4571	118.948	369.494	85.5309	2.58319	5.066	0.699993	d__Bacteria;p__Bacteroidota;c__Bacteroidia;o__Bacteroidales;f__Dysgonomonadaceae;g__Proteiniphilum;s__Proteiniphilum saccharofermentans	95.49	N/A
PMX.20.fa	88.7693	87.07	0	0	1048401	239144	substantial	none	100	0	0	80.9598	3.75071	0.413349	81.0098	3.70991	0.379774	1.68253	0.0647404	0	d__Bacteria;p__Patescibacteria;c__UBA1384;o__XYA2-FULL-43-10;f__XYA2-FULL-43-10;g__MWCM01;s__MWCM01 sp002070055	76.55	N/A	PMX.20_00984	AJ306788.1.1447_Bacteria;Patescibacteria;Berkelbacteria;uncultured_bacterium	89.593	1449	1451	140	10	0	1836	99
PMX.82_sub.fa	84.2277	94.13	2.4	33.33	1719730	37625	near	low	34.88	0	0	78.7573	47.6598	121.482	88.4838	50.2232	124.654	1.85725	0.742803	1.11875	d__Archaea;p__Thermoplasmatota;c__Thermoplasmata;o__Methanomassiliicoccales;f__UBA472;g__UBA472;s__	90.13	0.974359
PMX.12.fa	99.078	97.86	0	0	2257280	26058	near	none	30.23	0	0	70.5808	39.5651	35.5249	73.1942	40.8006	36.5386	1.51344	0.571906	0.309325	d__Archaea;p__Halobacteriota;c__Methanosarcinia;o__Methanotrichales;f__Methanotrichaceae;g__Methanothrix_A;s__Methanothrix_A sp001602645	99.12	N/A
PMX.131.fa	90.9125	98.09	1.91	50	3298152	65325	near	low	100	2.33	0	57.2927	119.822	26.6775	60.5264	120.215	27.8893	1.28756	1.78334	0.241299	d__Bacteria;p__Bacteroidota;c__Bacteroidia;o__Bacteroidales;f__Dysgonomonadaceae;g__Petrimonas;s__Petrimonas sp002356435	98.49	N/A
PMX_2052.fa	84.4128	88.17	1.08	0	1824674	184358	substantial	low	97.67	0	0	55.4724	3.58585	7.44434	57.5843	3.46856	7.22148	1.18599	0.0483113	0.0609307	d__Bacteria;p__Omnitrophota;c__Koll11;o__GIF10;f__UBA6249;g__UBA5776;s__UBA5776 sp002418595	80.98	N/A	PMX_2052_00527	AB232821.1.1515_Bacteria;Verrucomicrobiota;Omnitrophia;Omnitrophales;Omnitrophaceae;Candidatus_Omnitrophus;uncultured_bacterium	99.472	1587	1515	4	4	0	2750	95
PMX_407.fa	86.4819	92.38	1.59	60	2112176	14990	near	low	100	2.33	0	55.3881	5.09318	5.65815	56.1277	5.05883	5.41928	1.23627	0.0750477	0.0504243	d__Bacteria;p__Bacteroidota;c__Bacteroidia;o__Bacteroidales;f__DTU049;g__DTU049;s__DTU049 sp018056215	90.83	N/A
PMX.47.fa	79.8976	93.33	3.1	25	3347981	36746	near	low	97.67	2.33	0	49.9317	11.3564	7.56614	54.764	12.049	7.63014	1.17984	0.179743	0.0751124	d__Bacteria;p__Bacteroidota;c__Bacteroidia;o__Bacteroidales;f__TTA-H9;g__UBA2030;s__UBA2030 sp002332755	90.43	N/A
PMX_593.fa	93.1495	97.66	1.14	0	3471392	22851	near	low	100	2.33	0	45.7725	103.292	162.41	48.8485	111.733	172.363	1.07833	1.57813	1.44009	d__Bacteria;p__Spirochaetota;c__Spirochaetia;o__Sphaerochaetales;f__Sphaerochaetaceae;g__Sphaerochaeta;s__Sphaerochaeta sp012511235	90.67	N/A
PMX107.016_sub.fa	98.9605	97.46	0	0	2008737	95715	near	none	100	2.33	0	40.5878	15.6581	76.0952	42.8167	12.7743	83.8792	0.908036	0.182296	0.703905	d__Bacteria;p__Synergistota;c__Synergistia;o__Synergistales;f__Synergistaceae;g__Syner-03;s__Syner-03 sp002306075	94.18	N/A	PMX107.016_sub_01881	JAFY01000005.3122.4624_Bacteria;Synergistota;Synergistia;Synergistales;Synergistaceae;Aminiphilus;Aminiphilus_circumscriptus_DSM_16581	98.736	1520	1503	19	0	0	2671	99
PMX.124.fa	88.6591	99.23	2.41	0	2868432	86724	near	low	100	2.33	0	36.2137	76.5034	127.507	36.1972	76.0374	127.718	0.761348	1.06287	1.06115	d__Bacteria;p__Firmicutes_B;c__Syntrophomonadia;o__Syntrophomonadales;f__Syntrophomonadaceae;g__UBA5314;s__	95.1	0.97718
PMX.141_sub.fa	73.26	82.61	2.61	100	1671408	14455	substantial	low	30.23	2.33	0	32.3913	19.407	32.4081	33.6576	20.0974	33.1624	0.773419	0.30869	0.290238	d__Archaea;p__Halobacteriota;c__Methanomicrobia;o__Methanomicrobiales;f__Methanospirillaceae;g__Methanospirillum;s__Methanospirillum hungatei	91.44	N/A
PMX.134.fa	98.9113	99.84	0.47	0	2659601	66461	near	low	100	0	0	30.9463	80.0863	98.8577	31.3452	81.2134	99.8658	0.666591	1.13747	0.824981	d__Bacteria;p__Thermotogota;c__Thermotogae;o__Petrotogales;f__Kosmotogaceae;g__Mesotoga;s__Mesotoga infera_B	93.94	N/A
PMX.50.fa	81.1414	79.6	0	0	624410	115555	substantial	none	97.67	0	0	28.9197	11.163	30.7325	27.783	10.8421	31.4282	0.597425	0.152489	0.243028	d__Bacteria;p__Patescibacteria;c__Paceibacteria;o__Paceibacterales;f__UBA5633;g__UBA5633;s__	69.14	0.967102	PMX.50_00470	FPLM01003789.12.1468_Bacteria;Patescibacteria;Parcubacteria;32-520;metagenome	93.912	1474	1462	82	5	0	2200	99
PMX107.019.fa	98.4943	98.82	0.33	0	3330732	42522	near	low	100	2.33	0	28.6693	14.3622	11.2701	30.8446	14.5355	10.5442	0.64779	0.216641	0.104815	d__Bacteria;p__Desulfobacterota_I;c__Desulfovibrionia;o__Desulfovibrionales;f__Desulfovibrionaceae;g__Aminidesulfovibrio;s__Aminidesulfovibrio aminophilus	90.11	N/A
Cluster.66.fa	99.3908	97.8	0	0	3329990	145107	near	none	100	2.33	0	22.4947	26.3656	65.1986	17.6436	31.1222	63.1728	0.557695	0.531286	0.90314	d__Bacteria;p__Cloacimonadota;c__Cloacimonadia;o__Cloacimonadales;f__Cloacimonadaceae;g__UBA3900;s__	90.43	0.943154
PMX.24.fa	90.3099	95.71	1.43	25	2236190	58173	near	low	100	2.33	0	22.3112	49.0741	132.539	23.3514	51.5258	133.286	0.511544	0.72288	1.11976	d__Bacteria;p__Bacteroidota;c__Bacteroidia;o__Bacteroidales;f__UBA932;g__Bact-08;s__Bact-08 sp002425935	94.14	N/A
Cluster.45.fa	97.8816	96.48	0	0	2709839	60713	near	none	100	2.33	0	17.8935	23.2253	32.6613	17.0507	22.5696	29.9773	0.37303	0.322469	0.248814	d__Bacteria;p__Spirochaetota;c__Spirochaetia;o__Treponematales;f__UBA8932;g__Rectinema;s__Rectinema subterraneum	90.53	N/A
PMX_181.fa	84.2518	82.6	0	0	780379	192164	substantial	none	100	0	0	16.5141	1.06353	0.666356	16.5539	1.047	0.732729	0.346707	0.0195974	0	d__Bacteria;p__Patescibacteria;c__Microgenomatia;o__UBA1400;f__PJMF01;g__UBA1364;s__	70.29	0.974198	PMX_181_00352	AF422676.1.1451_Bacteria;Patescibacteria;Microgenomatia;Candidatus_Pacebacteria;uncultured_bacterium	98.758	1487	1449	16	2	0	2577	97
PMX_492.fa	82.3183	80.88	0	0	1004155	71880	substantial	none	97.67	0	0	15.2565	37.3609	120.462	15.2381	37.0435	119.356	0.317744	0.518446	0.978665	d__Bacteria;p__Patescibacteria;c__Paceibacteria;o__Moranbacterales;f__SCTJ01;g__;s__	75.89	0.759644	PMX_492_00426	EF029846.1.1232_Bacteria;Patescibacteria;Parcubacteria;Candidatus_Moranbacteria;uncultured_bacterium	95.142	1488	1235	56	4	0	1945	83
PMX40.046_sub.fa	77.5089	100	5.32	50	4170825	75488	perfect	medium	100	4.65	50	15.2439	79.5277	17.8531	7.37787	79.6552	6.25299	0.204258	1.12468	0.095079	d__Bacteria;p__Bacteroidota;c__Bacteroidia;o__Bacteroidales;f__Paludibacteraceae;g__Paludibacter;s__	91.68	0.932388	PMX40.046_sub_02996	JQ724358.1.1491_Bacteria;Bacteroidota;Bacteroidia;Bacteroidales;Paludibacteraceae;uncultured;uncultured_Bacteroidetes_bacterium	98.649	521	518	6	1	0	917	99
PMX_75.fa	96.6605	95.3	0	0	3808667	50229	near	none	100	2.33	0	14.0023	29.1538	76.9906	13.3735	28.1329	76.0119	0.286551	0.400926	0.622592	d__Bacteria;p__Acidobacteriota;c__Thermoanaerobaculia;o__Thermoanaerobaculales;f__Thermoanaerobaculaceae;g__JAAYVZ01;s__	93.45	0.94933	PMX_75_02199	KJ206697.1.1498_Bacteria;Spirochaetota;Spirochaetia;Spirochaetales;Spirochaetaceae;uncultured;uncultured_bacterium	95.568	1271	1241	53	2	0	1986	98
PMX.138.fa	79.4529	98.37	4.08	0	4330701	88283	near	low	100	9.3	0	13.3243	20.3169	63.5318	13.6914	20.7125	65.3192	0.294444	0.300581	0.550861	d__Bacteria;p__Firmicutes_A;c__Clostridia;o__Tissierellales;f__Sedimentibacteraceae;g__Sedimentibacter;s__Sedimentibacter saalensis	94.06	N/A
PMX.35.fa	98.3583	97.06	0	0	2309241	37717	near	none	32.56	2.33	0	12.769	39.1935	73.1326	11.1509	43.0025	81.7478	0.345817	0.66225	0.732818	d__Archaea;p__Halobacteriota;c__Methanosarcinia;o__Methanotrichales;f__Methanotrichaceae;g__Methanothrix;s__Methanothrix sp002067755	98.16	N/A
PMX_188.fa	93.1725	95.08	0.71	0	2218600	184049	near	low	100	2.33	0	12.2813	41.2838	13.5826	12.2883	41.0929	13.5699	0.251605	0.564787	0.111541	d__Bacteria;p__Bacteroidota;c__Bacteroidia;o__Bacteroidales;f__UBA932;g__Bact-08;s__Bact-08 sp001897515	93.57	N/A
Cluster.50_sub.fa	83.5143	92.35	2.25	50	3957008	36184	near	low	97.67	6.98	33.33	11.863	31.0321	46.4018	8.9904	15.7378	37.6998	0.263157	0.351763	0.384688	d__Bacteria;p__Bacteroidota;c__Bacteroidia;o__Bacteroidales;f__Dysgonomonadaceae;g__Proteiniphilum;s__Proteiniphilum sp002398565	90.01	N/A
PMX_826.fa	75.587	84.8	2.06	0	3373008	14257	substantial	low	100	2.33	0	11.2756	0.0239956	0.0143187	10.7101	0	0	0.267632	0	0	d__Bacteria;p__Verrucomicrobiota;c__Kiritimatiellae;o__RFP12;f__UBA1067;g__;s__	77.72	0.804455
PMX.71.fa	99.1943	97.66	0	0	2884763	111831	near	none	100	2.33	0	10.419	17.7248	12.5086	10.3	17.4459	12.6759	0.218362	0.24806	0.105339	d__Bacteria;p__Spirochaetota;c__Spirochaetia;o__Sphaerochaetales;f__Sphaerochaetaceae;g__JAAYDK01;s__	91.12	0.948211
PMX_454.fa	84.5153	98.57	3.1	0	3001786	74237	near	low	100	2.33	0	9.72577	169.693	196.511	9.29709	169.805	195.798	0.205213	2.39465	1.63354	d__Bacteria;p__Bacteroidota;c__Bacteroidia;o__Bacteroidales;f__ML635J-15;g__Bact-19;s__	94.62	0.986407
PMX.46.fa	77.2087	87.4	2.27	0	3210048	19836	substantial	low	95.35	0	0	9.30971	6.39053	12.149	9.16882	6.29518	11.4909	0.196793	0.0898569	0.0972856	d__Bacteria;p__Planctomycetota;c__Phycisphaerae;o__Sedimentisphaerales;f__Anaerohalosphaeraceae;g__UBA7708;s__	80.98	0.994488	PMX.46_00612	EU662500.1.1503_Bacteria;Planctomycetota;Phycisphaerae;MSBL9;KCLunmb-38-53;uncultured_bacterium	96.314	1530	1492	53	2	0	2451	97
Cluster.88.fa	70.7653	92.61	4.57	0	3741483	9788	near	low	100	4.65	0	9.2925	3.48438	2.43051	8.27	2.22357	0	0.188524	0.0434003	0	d__Bacteria;p__Firmicutes_A;c__Clostridia;o__Lutisporales;f__Lutisporaceae;g__UBA7994;s__UBA7994 sp003527145	84.29	N/A
PMX40.047_sub.fa	69.221	80.15	2.37	0	2460029	6636	substantial	low	90.7	0	0	9.06909	0.112097	1.4942	9.00453	0	0.440496	0.206962	0	0	d__Bacteria;p__Firmicutes_B;c__Desulfotomaculia;o__Desulfotomaculales;f__Pelotomaculaceae;g__Syntrophopropionicum;s__	81.83	0.890949
PMX_827.fa	70.541	92.1	5.04	50	3753476	16670	near	medium	97.67	2.33	0	9.0499	6.46903	15.6966	9.16074	6.57364	14.9091	0.220509	0.10266	0.139372	d__Bacteria;p__Desulfobacterota;c__Syntrophobacteria;o__Syntrophobacterales;f__Syntrophobacteraceae;g__JADGQM01;s__	82.78	0.911004
PMX107.035_sub.fa	60.2537	74.69	3.13	0	738889	25551	substantial	low	97.67	0	0	8.90034	10.5424	7.01645	10.0172	10.4635	7.16028	0.222431	0.172447	0.0742912	d__Bacteria;p__Patescibacteria;c__Dojkabacteria;o__SC72;f__SC72;g__UBA5232;s__UBA5232 sp903840015	69.46	N/A	PMX107.035_sub_00147	GU179934.1.1411_Bacteria;Patescibacteria;Dojkabacteria;uncultured_candidate_division_WS6_bacterium	95.735	423	422	14	4	0	676	99
PMX.48.fa	83.2103	85.64	0.7	0	2755426	13201	substantial	low	97.67	2.33	0	8.74576	6.12386	4.14328	8.74022	6.07439	3.97541	0.186943	0.0885695	0.0400432	d__Bacteria;p__Firmicutes_A;c__Clostridia;o__Christensenellales;f__CAG-138;g__;s__	86.8	0.906752	PMX.48_02243	KJ783174.1.1479_Bacteria;Firmicutes;Clostridia;Christensenellales;Christensenellaceae;Christensenellaceae_R-7_group;uncultured_bacterium	98.722	1412	1409	18	0	0	2503	99
PMX107.041.fa	94.6473	98.8	1.14	0	2483279	118767	near	low	100	4.65	0	8.68411	22.2537	2.93505	9.18499	23.9427	2.69662	0.194481	0.347138	0	d__Bacteria;p__Spirochaetota;c__Spirochaetia;o__Sphaerochaetales;f__Sphaerochaetaceae;g__UBA8525;s__	89.08	0.945975
PMX_186.fa	93.6676	92.24	0	0	2105042	68410	near	none	97.67	0	0	8.45642	280.31	521.395	8.45915	281.788	529.082	0.175877	3.90014	4.35104	d__Bacteria;p__WOR-3;c__WOR-3;o__UBA2258;f__UBA2258;g__DSUT01;s__	85.15	0.933738	PMX_186_01476	AJ290978.1.1531_Bacteria;TA06;uncultured_bacterium_SHA-114	92.792	1542	1540	99	10	0	2222	99
Cluster.93_sub.fa	84.6031	89.18	1.25	50	3564323	11917	substantial	low	95.35	0	0	8.37605	3.05276	5.22525	8.72606	2.69785	4.16106	0.187291	0.0427775	0.0433977	d__Bacteria;p__Hydrogenedentota;c__Hydrogenedentia;o__Hydrogenedentiales;f__Hydrogenedentaceae;g__Hydrogenedens;s__Hydrogenedens terephthalicus	81.71	N/A
PMX40.052_sub.fa	99.6922	98.87	0.14	0	4600369	105788	near	low	69.77	4.65	0	8.01261	25.3769	47.667	8.55246	26.6278	46.9366	0.190733	0.407762	0.426464	d__Bacteria;p__Proteobacteria;c__Gammaproteobacteria;o__Pseudomonadales;f__Pseudomonadaceae;g__Pseudomonas_A;s__Pseudomonas_A stutzeri	89.14	N/A
PMX.93.fa	81.3416	93.64	2.73	0	3491937	48207	near	low	100	0	0	7.95071	15.903	1.87266	7.95399	15.6478	1.84949	0.167637	0.220914	0	d__Bacteria;p__Armatimonadota;c__Fimbriimonadia;o__Fimbriimonadales;f__Fimbriimonadaceae;g__UBA8783;s__	88.62	0.851581	PMX.93_01633	AB672137.1.1433_Bacteria;Armatimonadota;Fimbriimonadia;Fimbriimonadales;Fimbriimonadaceae;uncultured_bacterium	96.657	1510	1436	44	4	0	2383	95
Cluster.19_sub.fa	44.6061	63.87	4.03	0	2095717	5651	moderate	low	44.19	4.65	0	7.59249	3.32047	8.52374	7.61289	1.97177	5.38087	0.169961	0.0479613	0.0714092	d__Bacteria;p__Desulfobacterota;c__Desulfuromonadia;o__Geobacterales;f__Geobacteraceae;g__RPRC01;s__	51.17	0.915492
PMX107.050_sub.fa	70.0743	69.11	0	0	700731	8103	moderate	none	72.09	0	0	7.1627	4.53459	5.71428	7.46596	4.45233	5.63074	0.156079	0.0632226	0.0485687	d__Bacteria;p__Patescibacteria;c__Dojkabacteria;o__SC72;f__SC72;g__;s__	59.53	0.869688	PMX107.050_sub_00223	KF699851.1.1506_Bacteria;Patescibacteria;Dojkabacteria;uncultured_bacterium	95.249	424	421	19	1	0	665	99
PMX_817.fa	94.9436	95.73	0.44	50	2201234	23297	near	low	27.91	4.65	0	6.90832	9.66107	15.6337	7.04716	9.84935	15.3274	0.150636	0.141692	0.136703	d__Archaea;p__Methanobacteriota;c__Methanobacteria;o__Methanobacteriales;f__Methanobacteriaceae;g__Methanobacterium;s__Methanobacterium sp002067065	99.15	N/A
PMX.58.fa	46.8093	85.19	7.87	0	4286552	8290	substantial	medium	97.67	13.95	0	6.8455	5.12938	0.00628148	6.76914	4.98203	0	0.148711	0.0764506	0	d__Bacteria;p__Firmicutes_A;c__Clostridia;o__Clostridiales;f__Clostridiaceae;g__Clostridium_J;s__	83.22	0.990965
PMX_178.fa	93.1586	99.26	1.53	0	3323426	119446	near	low	100	2.33	0	6.46063	36.1587	0.124007	6.10496	34.6977	0.0139778	0.146842	0.501201	0	d__Bacteria;p__Firmicutes_B;c__Syntrophomonadia;o__Syntrophomonadales;f__Syntrophomonadaceae;g__;s__	94.34	0.900875
PMX40.064.fa	55.3387	76.36	4.55	0	3110264	273810	substantial	low	93.02	2.33	0	6.01463	119.405	242.903	6.19472	106.262	240.454	0.142964	1.58778	2.02729	d__Bacteria;p__Chloroflexota;c__Anaerolineae;o__Anaerolineales;f__Anaerolineaceae;g__;s__	73.51	0.861311	PMX40.064_02199	GQ181308.1.1363_Bacteria;Chloroflexi;Anaerolineae;Anaerolineales;Anaerolineaceae;Ornatilinea;uncultured_bacterium	99.706	1498	1361	3	1	0	2490	91
PMX40.065_sub.fa	18.7897	54.09	7.22	0	2894416	3797	moderate	medium	72.09	2.33	100	5.65075	3.48884	6.69927	6.14006	2.29612	5.99382	0.129685	0.0522868	0.0645882	d__Bacteria;p__Armatimonadota;c__DTGP01;o__;f__;g__;s__	38.54	0.510937
PMX_890.fa	69.0405	83.48	3.1	0	3545251	12616	substantial	low	93.02	2.33	0	5.43441	10.0968	17.0372	5.19184	9.6686	15.7511	0.113144	0.139826	0.136002	d__Bacteria;p__Bacteroidota;c__Bacteroidia;o__Bacteroidales;f__VadinHA17;g__LD21;s__	84.31	0.96379
PMX40.057.fa	65.0429	92.86	6.27	36.36	3892228	30637	near	medium	100	9.3	100	4.98851	70.0338	169.937	5.17693	71.2857	171.141	0.161707	1.15808	1.76302	d__Bacteria;p__Desulfobacterota_G;c__Syntrophorhabdia;o__Syntrophorhabdales;f__Syntrophorhabdaceae;g__Delta-02;s__Delta-02 sp002067555	86.85	N/A
PMX40.066_sub.fa	56.4532	91.38	7.96	47.06	3275716	17157	near	medium	100	4.65	100	4.98151	37.8163	180.941	5.47118	40.8686	183.124	0.12707	0.644254	1.80811	d__Bacteria;p__Desulfobacterota;c__Syntrophia;o__Syntrophales;f__UBA4778;g__UBA2192;s__UBA2192 sp002067855	85.66	N/A
PMX_15.fa	84.2381	91.61	1.72	0	4492797	27301	near	low	69.77	4.65	0	4.88189	23.2793	24.9574	4.82822	23.0034	24.3978	0.115566	0.329685	0.209899	d__Bacteria;p__Eremiobacterota;c__Xenobia;o__Xenobiales;f__Xenobiaceae;g__Xenobium;s__Xenobium purgamenti	82.96	N/A
PMX.127.fa	80.9812	88.89	1.83	0	4184493	28994	substantial	low	97.67	9.3	0	4.74947	21.7576	33.9613	4.91391	21.906	33.2338	0.105836	0.322048	0.288672	d__Bacteria;p__Chloroflexota;c__Anaerolineae;o__B4-G1;f__SLSP01;g__JAAZNO01;s__	87.75	0.9327
PMX.88.fa	75.8928	84.31	1.88	0	1193792	8821	substantial	low	93.02	0	0	4.40532	10.9117	19.1205	4.41043	10.8776	18.2652	0.0936456	0.154482	0.157198	d__Bacteria;p__Margulisbacteria;c__;o__;f__;g__;s__	79.77	0.404298
PMX107.073.fa	69.6894	93.85	5.13	0	2783789	90950	near	medium	100	0	0	4.38247	40.7295	88.4038	2.08714	42.4468	91.2739	0.0671989	0.684821	0.83756	d__Bacteria;p__Acidobacteriota;c__Aminicenantia;o__Aminicenantales;f__Saccharicenantaceae;g__Saccharicenans;s__	90.67	0.996697	PMX107.073_00205	KJ830152.1.1497_Bacteria;Acidobacteriota;Aminicenantia;Aminicenantales;uncultured_bacterium	99.933	1533	1494	1	0	0	2754	97
Cluster.1_sub.fa	24.4817	68.77	9.03	0	3396852	5051	moderate	medium	83.72	4.65	0	3.70742	10.6679	19.4338	3.88524	10.4886	17.8924	0.0814601	0.151392	0.163117	d__Bacteria;p__Sumerlaeota;c__Sumerlaeia;o__MVZB01;f__MVZB01;g__;s__	62.81	0.788581
PMX.26_sub.fa	31.6356	71.5	8.14	0	3785831	4480	substantial	medium	76.74	11.63	0	3.54349	9.40526	20.4614	3.84944	9.00816	18.2508	0.0839534	0.143562	0.179144	d__Bacteria;p__Planctomycetota;c__Phycisphaerae;o__Sedimentisphaerales;f__SG8-4;g__PLanc-01;s__PLanc-01 sp018055905	54.47	N/A	PMX.26_sub_01807	FPLM01002968.11.1523_Bacteria;Planctomycetota;Phycisphaerae;MSBL9;SG8-4;metagenome	99.802	1529	1513	3	0	0	2778	99
PMX107.070_sub.fa	60.3762	88.37	5.93	10.53	3668852	11054	substantial	medium	76.74	11.63	0	3.37097	14.4414	47.6708	3.32463	14.429	47.939	0.0737246	0.207638	0.410467	d__Bacteria;p__Desulfobacterota;c__Desulfobulbia;o__Desulfobulbales;f__Desulfobulbaceae;g__Desulfobulbus;s__Desulfobulbus propionicus	63.76	N/A
PMX.8.fa	96.9569	95.51	0	0	5411374	74769	near	none	100	0	0	3.36191	26.1899	72.4171	3.30864	26.2321	71.04	0.0721622	0.382932	0.634826	d__Bacteria;p__Riflebacteria;c__Ozemobacteria;o__Ozemobacterales;f__Ozemobacteraceae;g__Rifleibacterium;s__	92.37	0.988368
PMX_377.fa	74.8043	95.32	4.52	14.29	3709697	71917	near	low	100	2.33	0	3.10774	57.3463	515.385	3.14052	58.7279	522.199	0.067489	0.835636	4.40811	d__Bacteria;p__Desulfobacterota_G;c__Syntrophorhabdia;o__Syntrophorhabdales;f__Syntrophorhabdaceae;g__Syntrophorhabdus;s__	90.23	0.976069	PMX_377_01706	EU399674.1.1491_Bacteria;Desulfobacterota;Syntrophorhabdia;Syntrophorhabdales;Syntrophorhabdaceae;Syntrophorhabdus;uncultured_bacterium	98.055	1557	1491	29	0	0	2593	96
Cluster.57_sub.fa	80.6953	86.93	1.6	50	1611921	8139	substantial	low	20.93	2.33	0	3.09801	9.9979	31.0343	3.11024	9.94258	30.6152	0.0709408	0.146731	0.272284	d__Archaea;p__Methanobacteriota;c__Methanobacteria;o__Methanobacteriales;f__Methanobacteriaceae;g__Methanobacterium_A;s__Methanobacterium_A sp002067325	89.79	N/A
PMX.15.fa	76.014	96.63	4.56	16.67	2941485	67236	near	low	100	0	0	3.00355	43.7067	110.027	3.0437	45.2499	113.108	0.0664845	0.651455	0.964254	d__Bacteria;p__FCPU426;c__JAAXVQ01;o__JAAXVQ01;f__JAAXVQ01;g__;s__	90.33	0.808162	PMX.15_01475	LC106399.1.1528_Bacteria;FCPU426;uncultured_bacterium	99.541	1564	1525	7	0	0	2778	98
PMX.60.fa	62.288	66.6	1.04	0	2749745	5702	moderate	low	81.4	0	0	2.86665	14.0794	25.7305	2.8218	14.032	24.6461	0.0609176	0.198925	0.213241	d__Bacteria;p__Verrucomicrobiota;c__Kiritimatiellae;o__LD1-PB3;f__JAGNIJ01;g__;s__	61.99	0.747085	PMX.60_00920	FJ517111.1.1504_Bacteria;Verrucomicrobiota;Kiritimatiellae;WCHB1-41;uncultured_Verrucomicrobiales_bacterium	89.871	472	464	39	8	6.99e-167	590	98
PMX.10_sub.fa	50.735	66.77	3.61	25	1091730	16030	moderate	low	86.05	0	0	2.85377	12.8828	27.268	2.86628	13.0752	27.7277	0.0631823	0.191737	0.236764	d__Bacteria;p__Patescibacteria;c__Dojkabacteria;o__B142;f__OLB20;g__;s__	61.6	0.723761	PMX.10_sub_00008	KC541060.1.1503_Bacteria;Patescibacteria;Dojkabacteria;uncultured_bacterium	99.066	1505	1499	14	0	0	2691	99
PMX_1799.fa	65.8345	94.39	6.13	10	3002449	87681	near	medium	100	2.33	0	2.56599	36.6418	129.888	2.58543	37.2117	130.704	0.0572085	0.53192	1.10167	d__Bacteria;p__Desulfobacterota;c__Syntrophia;o__Syntrophales;f__Syntrophaceae;g__Syntrophus;s__Syntrophus sp002067745	91.66	N/A
PMX40.096.fa	81.4814	96.51	3.23	0	5412125	16703	near	low	97.67	0	0	2.48946	21.5596	32.7144	2.47089	22.0805	32.1434	0.0530024	0.312439	0.274656	d__Bacteria;p__Hydrogenedentota;c__Hydrogenedentia;o__Hydrogenedentiales;f__CAIZGN01;g__;s__	88.9	0.829468	PMX40.096_03632	GQ844344.1.1514_Bacteria;Hydrogenedentes;Hydrogenedentia;Hydrogenedentiales;Hydrogenedensaceae;uncultured_bacterium	96.68	1002	994	29	4	0	1650	99
PMX107.074_sub.fa	60.3815	68.04	1.72	0	2277780	7294	moderate	low	86.05	0	0	2.20563	134.75	183.145	0.756232	136.174	179.983	0.0652109	2.20035	1.7332	d__Bacteria;p__Desulfobacterota_G;c__Syntrophorhabdia;o__Syntrophorhabdales;f__Syntrophorhabdaceae;g__UBA5609;s__	69.16	0.977414	PMX107.074_sub_01766	X85131.1.1561_Bacteria;Desulfobacterota;Syntrophia;Syntrophales;Syntrophaceae;Syntrophus;Syntrophus_buswellii	99.487	1563	1560	6	2	0	2839	99
PMX.49_sub.fa	91.8316	97.28	1.49	50	3282606	31125	near	low	90.7	11.63	40	2.01795	32.9153	109.365	2.21252	35.4865	117.727	0.0526767	0.522384	1.00898	d__Bacteria;p__Spirochaetota;c__Spirochaetia;o__Treponematales;f__UBA12059;g__JAAYUR01;s__JAAYUR01 sp012517645	84.89	N/A	PMX.49_sub_01659	GQ181761.1.1397_Bacteria;Spirochaetota;Spirochaetia;Spirochaetales;Spirochaetaceae;Spirochaeta;uncultured_bacterium	92.649	926	925	60	8	0	1325	99
PMX.39.fa	58.4307	69.16	2.58	50	2304784	5514	moderate	low	74.42	4.65	0	1.90744	12.0152	43.5897	1.88262	12.1037	42.956	0.0430387	0.176985	0.37884	d__Bacteria;p__Desulfobacterota;c__Syntrophia;o__Syntrophales;f__UBA6807;g__UBA6807;s__	64.18	0.954653
PMX.99.fa	93.8832	97.74	1.1	0	4080899	184714	near	low	100	0	0	1.74375	36.502	58.3468	1.22717	36.6392	58.6263	0.0261144	0.508605	0.480018	d__Bacteria;p__Calditrichota;c__Calditrichia;o__RBG-13-44-9;f__RBG-13-44-9;g__;s__	95.89	0.835928
Cluster.94_sub.fa	80.7469	96.47	3.67	42.11	3063328	13896	near	low	100	6.98	50	1.60838	25.6256	118.12	0	28.4464	139.046	0.0218832	0.453875	1.2052	d__Bacteria;p__Firmicutes_B;c__Syntrophomonadia;o__Syntrophomonadales;f__Syntrophomonadaceae;g__UBA4844;s__	92.37	0.949237
Cluster.105.fa	68.8444	87.11	3.85	0	2979977	8887	substantial	low	100	0	0	0.809318	16.6228	47.4063	0.758583	16.4385	46.6125	0.0166596	0.234222	0.397221	d__Bacteria;p__Zixibacteria;c__MSB-5A5;o__GN15;f__PGXB01;g__JAFGAL01;s__	83.18	0.871626
PMX.76.fa	94.095	98.4	1.33	66.67	1803325	78812	near	low	34.88	0	0	0.791074	55.8408	31.7619	0.0747845	55.9723	32.6157	0	0.832347	0.298134	d__Archaea;p__Thermoplasmatota;c__Thermoplasmata;o__Methanomassiliicoccales;f__UBA472;g__UBA472;s__UBA472 sp002067045	97.98	N/A	PMX.76_01653	EU662670.1.1436_Archaea;Thermoplasmatota;Thermoplasmata;Methanomassiliicoccales;Methanomassiliicoccaceae;uncultured;uncultured_archaeon	99.163	1467	1433	12	0	0	2580	98
PMX.44.fa	75.749	97.04	4.77	30	2409560	17216	near	low	30.23	2.33	0	0.788929	20.2952	52.3799	0.47261	20.9041	52.5686	0.0167145	0.313033	0.479932	d__Archaea;p__Halobacteriota;c__Methanomicrobia;o__Methanomicrobiales;f__Methanoregulaceae;g__MVRE01;s__	92.47	0.946344
PMX.22_sub.fa	29.1123	64.8	8.28	57.89	2925857	6576	moderate	medium	86.05	2.33	100	0.741932	13.6818	115.49	0.423878	13.0102	119.657	0.021539	0.245508	1.15486	d__Bacteria;p__Desulfobacterota;c__Syntrophia;o__Syntrophales;f__UBA4778;g__UBA2192;s__	62.27	0.979514
PMX.79.fa	76.7759	92.38	3.36	0	3497012	23536	near	low	100	0	0	0.71791	79.7485	176.796	0.639565	84.2296	182.857	0.0183758	1.20454	1.59325	d__Bacteria;p__Desulfobacterota_G;c__Syntrophorhabdia;o__Syntrophorhabdales;f__Syntrophorhabdaceae;g__Syntrophorhabdus;s__	89.58	0.940057
PMX40.118.fa	90.2046	94.38	1.12	0	2933092	67480	near	low	95.35	0	0	0.649531	66.9644	38.2014	0.56833	66.6638	38.2669	0.0128539	0.966494	0.33631	d__Bacteria;p__Elusimicrobiota;c__Elusimicrobia;o__Elusimicrobiales;f__UBA9959;g__UBA2231;s__	87.77	0.986947	PMX40.118_02050	KU667203.1.1463_Bacteria;Elusimicrobiota;Elusimicrobia;Lineage_IV;uncultured_bacterium	100	1499	1460	0	0	0	2697	97
PMX107.093.fa	76.1381	83.62	1.72	0	790368	16452	substantial	low	97.67	0	0	0.429279	27.4299	69.5467	0.387354	27.8562	71.3594	0.0107661	0.416836	0.609	d__Bacteria;p__Patescibacteria;c__ABY1;o__XYB2-FULL-38-15;f__XYB2-FULL-38-15;g__JAHIRI01;s__	68.59	0.945928	PMX107.093_00567	AB179678.1.1413_Bacteria;Patescibacteria;ABY1;Candidatus_Magasanikbacteria;uncultured_bacterium	98.089	1533	1413	26	1	0	2459	92
PMX.122.fa	68.7491	95.35	5.59	0	6158276	47662	near	medium	95.35	0	0	0.310554	28.1289	36.8141	0.302	28.2114	36.2811	0.0065747	0.395533	0.306614	d__Bacteria;p__KSB1;c__UBA2214;o__AABM5-25-91;f__;g__;s__	90.03	0.68814	PMX.122_00509	HQ588605.1.1415_Bacteria;Calditrichota;Calditrichia;Calditrichales;Calditrichaceae;uncultured_bacterium	91.731	1565	1415	117	0	0	1965	90
PMX107.096_sub.fa	57.0196	72.67	3.31	0	1617912	6014	substantial	low	79.07	2.33	0	0.106535	2.93172	118.49	0.0604595	2.44138	117.065	0.00353859	0.054406	1.0345	d__Bacteria;p__Firmicutes;c__Bacilli;o__Acholeplasmatales;f__Acholeplasmataceae;g__UBA2284;s__	69.06	0.989138
PMX.34_sub.fa	64.1173	68.17	1.06	40	2150602	4233	moderate	low	90.7	4.65	0	0.0555654	13.8668	20.7455	0	13.6133	19.5968	0	0.242117	0.179667	d__Bacteria;p__Firmicutes_A;c__Clostridia;o__Clostridiales;f__Clostridiaceae;g__Clostridium_AK;s__	66.38	0.993711
unmapped																		29.6886	32.196	35.7658
