# Supplementary material for: Symbiosis between Candidatus Patescibacteria and Archaea Discovered in Wastewater-Treating Bioreactors
Source: mBio. 2022 Aug 31;13(5):e01711-22. doi: 10.1128/mbio.01711-22 (PMC9600506; doi:10.1128/mbio.01711-22)
Supplement: TABLE S2 [file mbio.01711-22-s0009.xlsx]

## Sheet: Table S3
Table S2. Summary of the recovered 16S rRNA gene sequences from culture system A-d2-33 using EMIRGE software
Recovered 16S rRNA gene sequences using EMIRGE				Blastn homology search with SILVA138.1 database
ID	Prior	Length	NormPrior	sseqid	pident	qlen	length	mismatch	gapopen	evalue	bitscore	qcovs
19|AB248615.1.1400	0.272584	1388	0.260563	CP002565.836700.838167_Archaea;Halobacterota;Methanosarcinia;Methanosarciniales;Methanosaetaceae;Methanosaeta;Methanothrix_soehngenii_GP6	97.773	1388	1392	20	11	0	2388	99
5|FPLM01004990.17.1337	0.093229	1320	0.093709	FPLM01004990.17.1337_Bacteria;Patescibacteria;Parcubacteria;Candidatus_Yanofskybacteria;metagenome	99.697	1320	1320	4	0	0	2416	100
16|BBYI01000003.393021.394524	0.06853	1503	0.060496	FPLM01001465.16.1518_Bacteria;Bacteroidota;Bacteroidia;Sphingobacteriales;Lentimicrobiaceae;Lentimicrobium;metagenome	99.468	1503	1503	7	1	0	2730	100
107|FOZR01000080.12.1546	0.046224	1509	0.040643	FOZR01000080.12.1546_Bacteria;Bacteroidota;Bacteroidia;Bacteroidales;Dysgonomonadaceae;Proteiniphilum;Porphyromonadaceae_bacterium_NLAE-zl-C104	99.934	1509	1509	1	0	0	2782	100
43|MG674678.1.1481	0.045872	1261	0.048265	KJ206697.1.1498_Bacteria;Spirochaetota;Spirochaetia;Spirochaetales;Spirochaetaceae;uncultured;uncultured_bacterium	99.921	1261	1261	1	0	0	2324	100
13|JQ088374.1.1431	0.034525	1211	0.037826	JQ088374.1.1431_Bacteria;Patescibacteria;Parcubacteria;32-520;uncultured_bacterium	92.479	1211	1210	86	4	0	1725	99
65|CU915985.1.1311	0.032712	1294	0.033541	CU915985.1.1311_Archaea;Halobacterota;Methanosarcinia;Methanosarciniales;Methanosaetaceae;Methanosaeta;uncultured_archaeon	99.073	1294	1294	12	0	0	2324	100
208|CU924115.1.1369	0.0284	1357	0.027768	MVZU01000116.200.1736_Bacteria;Bacteroidota;Bacteroidia;Sphingobacteriales;Lentimicrobiaceae;Lentimicrobium;Bacteroidetes_bacterium_ADurb.BinA012	99.779	1357	1357	3	0	0	2490	100
38|KJ206693.1.1503	0.024662	1412	0.023174	JN944166.1.1504_Bacteria;Spirochaetota;Spirochaetia;Spirochaetales;Spirochaetaceae;Sphaerochaeta;Sphaerochaeta_associata	99.362	1412	1411	7	2	0	2562	99
74|CP000254.1301079.1302544	0.019531	1445	0.017933	CP000254.1301079.1302544_Archaea;Halobacterota;Methanomicrobia;Methanomicrobiales;Methanospirillaceae;Methanospirillum;Methanospirillum_hungatei_JF-1	100	1445	1445	0	0	0	2669	100
55|EU073771.1.1436	0.018936	1257	0.019987	JN093128.1.1497_Bacteria;Firmicutes;Clostridia;Clostridiales;Clostridiaceae;Clostridium_sensu_stricto_13;Clostridium_punense	99.92	1257	1256	1	0	0	2314	99
83|AF229776.1.1352	0.018279	1338	0.018126	AF229776.1.1352_Archaea;Halobacterota;Methanomicrobia;Methanomicrobiales;Methanoregulaceae;Methanolinea;uncultured_archaeon_TA03	99.327	1338	1337	9	0	0	2420	99
95|AY661408.1.1428	0.017352	1267	0.018171	AY661417.1.1426_Bacteria;Bacteroidota;Bacteroidia;Sphingobacteriales;Lentimicrobiaceae;Lentimicrobium;uncultured_bacterium	100	1267	610	0	0	0	1127	92
47|KF939449.1.1462	0.013243	1459	0.012043	KF939449.1.1462_Bacteria;Spirochaetota;Spirochaetia;Spirochaetales;Spirochaetaceae;uncultured;uncultured_bacterium	99.732	1459	745	2	0	0	1365	95
124|CU918875.1.1360	0.013131	1159	0.015032	CU922596.1.1359_Bacteria;Bacteroidota;Bacteroidia;Bacteroidales;Dysgonomonadaceae;Petrimonas;uncultured_bacterium	100	1159	1159	0	0	0	2141	100
222|DQ080148.1.1473	0.012707	1464	0.011516	AB294310.1.1447_Bacteria;Bacteroidota;Bacteroidia;Bacteroidales;Rikenellaceae;uncultured;uncultured_bacterium	99.861	1464	1440	1	1	0	2647	98
106|HK002743.1.1481	0.012071	1478	0.010836	HK002743.1.1481_Bacteria;Spirochaetota;Spirochaetia;Spirochaetales;Spirochaetaceae;Sphaerochaeta;unidentified	97.095	1478	1480	39	4	0	2492	100
361|CU917002.1.1311	0.012057	1272	0.012576	CU917002.1.1311_Archaea;Halobacterota;Methanosarcinia;Methanosarciniales;Methanosaetaceae;Methanosaeta;uncultured_archaeon	98.113	1272	1272	24	0	0	2217	100
90|KM408632.1.1443	0.011346	1418	0.010616	KM408632.1.1443_Archaea;Halobacterota;Methanosarcinia;Methanosarciniales;Methanosaetaceae;Methanosaeta;Methanosaeta_harundinacea_6Ac	98.942	1418	1418	15	0	0	2536	100
447|CU922036.1.1355	0.011097	914	0.016109	CU924465.1.1345_Bacteria;Synergistota;Synergistia;Synergistales;Synergistaceae;uncultured;uncultured_bacterium	100	914	914	0	0	0	1688	100
213|AY217438.1.1340	0.011066	1332	0.011023	HQ697719.1.1478_Bacteria;Firmicutes;Clostridia;Peptostreptococcales-Tissierellales;Sedimentibacteraceae;Sedimentibacter;uncultured_bacterium	99.871	1332	773	1	0	0	1423	88
245|AB364942.1.1400	0.010765	1359	0.01051	FJ705119.1.1469_Archaea;Thermoplasmatota;Thermoplasmata;Methanomassiliicoccales;Methanomassiliicoccaceae;uncultured;uncultured_archaeon	98.543	1359	1373	6	14	0	2412	100
196|KJ206811.1.1513	0.009236	1507	0.008132	KJ206811.1.1513_Bacteria;Thermotogota;Thermotogae;Kosmotogales;Kosmotogaceae;Mesotoga;uncultured_bacterium	99.735	1507	1507	4	0	0	2761	100
269|FPLM01003789.12.1468	0.008995	1368	0.008724	FPLM01003789.12.1468_Bacteria;Patescibacteria;Parcubacteria;32-520;metagenome	92.747	1368	1365	99	0	0	2002	99
150|EU498380.1.1437	0.008487	1009	0.01116	AB248632.1.1486_Bacteria;Firmicutes;Syntrophomonadia;Syntrophomonadales;Syntrophomonadaceae;Syntrophomonas;uncultured_bacterium	98.291	1009	995	17	0	0	1744	99
316|KF550879.1.1489	0.008392	1413	0.00788	KF550879.1.1489_Bacteria;Firmicutes;Syntrophomonadia;Syntrophomonadales;Syntrophomonadaceae;Syntrophomonas;uncultured_bacterium	97.776	1413	989	22	0	0	1705	97
175|FJ167463.1.1471	0.008315	1463	0.007541	FJ167463.1.1471_Bacteria;Bacteroidota;Bacteroidia;Bacteroidales;Dysgonomonadaceae;Petrimonas;uncultured_bacterium	99.453	1463	1463	8	0	0	2658	100
145|AF067964.1.1530	0.008196	1475	0.007372	EU251185.1.1434_Bacteria;Desulfobacterota;Desulfovibrionia;Desulfovibrionales;Desulfovibrionaceae;Desulfovibrio;Desulfovibrio_sp._ds2-2	99.833	1475	1200	1	1	0	2204	93
53|DQ816191.1.1450	0.007509	1449	0.006876	DQ817375.1.1403_Bacteria;Firmicutes;Clostridia;Clostridiales;Clostridiaceae;Clostridium_sensu_stricto_1;uncultured_bacterium	100	1449	769	0	0	0	1421	90
10|U27710.1.1514	0.007177	1481	0.00643	U27710.1.1514_Bacteria;Firmicutes;Clostridia;Gracilibacteraceae;Lutispora;Clostridium	99.392	1481	1481	9	0	0	2686	100
225|LN626874.1.1372	0.007087	793	0.011857	LN626874.1.1372_Archaea;Halobacterota;Methanosarcinia;Methanosarciniales;Methanosarcinaceae;Methanococcoides;uncultured_archaeon	96.217	793	793	30	0	0	1299	100
25|FPLM01005470.11.1464	0.006888	1442	0.006338	FPLM01005470.11.1464_Archaea;Halobacterota;Methanomicrobia;Methanomicrobiales;Methanoregulaceae;Methanolinea;metagenome	99.029	1442	1442	14	0	0	2586	100
307|EU864469.1.1488	0.006662	1471	0.006009	KU667224.1.1485_Bacteria;Bacteroidota;Bacteroidia;Bacteroidales;Rikenellaceae;uncultured;uncultured_bacterium	99.388	1471	1471	9	0	0	2667	100
172|AB232821.1.1515	0.006363	1494	0.005651	AB232821.1.1515_Bacteria;Verrucomicrobiota;Omnitrophia;Omnitrophales;Omnitrophaceae;Candidatus_Omnitrophus;uncultured_bacterium	99.498	1494	797	2	2	0	1448	94
130|AY661406.1.1385	0.004975	1352	0.004882	KJ003878.1.1494_Bacteria;Bacteroidota;Bacteroidia;Sphingobacteriales;Lentimicrobiaceae;Lentimicrobium;uncultured_bacterium	100	1352	447	0	0	0	826	33
404|AF275919.1.1491	0.004541	1432	0.004207	LC003613.1.1491_Bacteria;Bacteroidota;Bacteroidia;Bacteroidales;Dysgonomonadaceae;Proteiniphilum;uncultured_Porphyromonas_sp	94.085	1432	1437	76	8	0	2194	100
27|LUZK01000098.55.1564	0.003921	1490	0.003492	LUZK01000098.55.1564_Bacteria;Bacteroidota;Bacteroidia;Bacteroidales;Marinilabiliaceae;uncultured;Bacteroidales_bacterium_Bact_19	98.389	1490	1490	24	0	0	2619	100
246|KJ881293.1.1485	0.003522	1406	0.003324	KJ881293.1.1485_Bacteria;Synergistota;Synergistia;Synergistales;Synergistaceae;Syner-01;uncultured_bacterium	99.36	1406	1407	7	2	0	2547	100
327|KX852006.1.1445	0.003522	1193	0.003917	MWEJ01000500.13.1569_Bacteria;Verrucomicrobiota;Kiritimatiellae;WCHB1-41;Verrucomicrobia_bacterium_ADurb.Bin070	96.82	1193	1195	34	4	0	1993	100
167|JQ724358.1.1491	0.003442	1385	0.003297	JQ724358.1.1491_Bacteria;Bacteroidota;Bacteroidia;Bacteroidales;Paludibacteraceae;uncultured;uncultured_Bacteroidetes_bacterium	99.711	1385	1385	4	0	0	2536	100
513|EF515721.1.1402	0.003332	1295	0.003414	EF515721.1.1402_Bacteria;Spirochaetota;Spirochaetia;Spirochaetales;Spirochaetaceae;uncultured;uncultured_bacterium	96.836	1295	1296	39	2	0	2167	100
140|AF482435.1.1534	0.003123	1489	0.002783	AF482435.1.1534_Bacteria;Desulfobacterota;Syntrophobacteria;Syntrophobacterales;Syntrophobacteraceae;Syntrophobacter;uncultured_bacterium	98.052	1489	1489	29	0	0	2639	100
458|KY285269.1.1502	0.003057	1447	0.002803	KY285269.1.1502_Bacteria;Spirochaetota;Spirochaetia;Spirochaetales;Spirochaetaceae;Sphaerochaeta;uncultured_bacterium	99.862	1447	1447	2	0	0	2662	100
226|FPLM01005122.1.1535	0.00299	1522	0.002607	GU196211.1.1523_Bacteria;Spirochaetota;MVP-15;bacterium_enrichment_culture_clone_R4-49B	99.14	1522	1511	10	3	0	2723	99
263|JX223148.1.1475	0.002916	626	0.00618	JN093128.1.1497_Bacteria;Firmicutes;Clostridia;Clostridiales;Clostridiaceae;Clostridium_sensu_stricto_13;Clostridium_punense	99.043	626	627	3	3	0	1122	100
1|KM024413.1.1481	0.002736	554	0.006553	KF254816.1.917_Archaea;Halobacterota;Methanosarcinia;Methanosarciniales;Methanosaetaceae;Methanosaeta;uncultured_archaeon	99.639	554	554	2	0	0	1013	100
535|LC020508.1.1458	0.002735	1074	0.003379	LC020508.1.1458_Bacteria;Firmicutes;Clostridia;Clostridiales;Clostridiaceae;Clostridium_sensu_stricto_12;Clostridium_sp._E13	99.441	1074	1074	6	0	0	1951	100
2|GQ134383.1.1396	0.002724	1216	0.002972	GQ134383.1.1396_Bacteria;Spirochaetota;Spirochaetia;Spirochaetales;Spirochaetaceae;Sphaerochaeta;uncultured_bacterium	97.77	1216	1211	27	0	0	2087	99
86|KF198729.1.1351	0.002497	962	0.003444	KT167070.1.1064_Archaea;Halobacterota;Methanosarcinia;Methanosarciniales;Methanosaetaceae;Methanosaeta;uncultured_archaeon	99.064	962	962	9	0	0	1727	100
383|JAFY01000005.3122.4624	0.002392	1401	0.002265	JAFY01000005.3122.4624_Bacteria;Synergistota;Synergistia;Synergistales;Synergistaceae;Aminiphilus;Aminiphilus_circumscriptus_DSM_16581	99.5	1401	1401	7	0	0	2549	100
302|AB248641.1.1488	0.002143	439	0.006477	AB232814.1.1511_Bacteria;Verrucomicrobiota;Omnitrophia;Omnitrophales;Omnitrophaceae;Candidatus_Omnitrophus;uncultured_bacterium	99.772	439	439	1	0	0	806	100
775|LUZR01000030.2981.4475	0.002126	1270	0.002221	LUZR01000030.2981.4475_Bacteria;WPS-2;Burkholderiales_bacterium_Beta_02	98.346	1270	1028	17	0	0	1805	98
350|GQ181551.1.1416	0.00208	1320	0.002091	GQ181551.1.1416_Bacteria;Acidobacteriota;Thermoanaerobaculia;Thermoanaerobaculales;Thermoanaerobaculaceae;Thermoanaerobaculum;uncultured_bacterium	99.545	1320	1320	6	0	0	2405	100
91|CU916668.1.1311	0.002067	1311	0.002092	CU916668.1.1311_Archaea;Halobacterota;Methanosarcinia;Methanosarciniales;Methanosaetaceae;Methanosaeta;uncultured_archaeon	98.856	1311	1311	15	0	0	2338	100
311|ASNV01000007.13660.15190	0.001794	1199	0.001985	ASNV01000007.13660.15190_Bacteria;Hydrogenedentes;Hydrogenedentia;Hydrogenedentiales;Hydrogenedensaceae;Candidatus_Hydrogenedens;Hydrogenedentes_bacterium_JGI_0000077-O16	99.249	1199	1199	9	0	0	2165	100
142|CU922363.1.1299	0.001599	450	0.004715	CU922363.1.1299_Bacteria;Proteobacteria;Alphaproteobacteria;Rhizobiales;Hyphomicrobiaceae;Hyphomicrobium;uncultured_bacterium	97.996	450	449	9	0	0	780	99
217|AB742096.1.1437	0.001595	1307	0.001619	AB742096.1.1437_Bacteria;Armatimonadota;uncultured;uncultured_Armatimonadetes_bacterium	98.12	1307	585	11	0	0	1020	86
323|KJ206834.1.1483	0.001502	1401	0.001422	KJ206834.1.1483_Bacteria;Bacteroidota;Bacteroidia;Bacteroidales;Rikenellaceae;uncultured;uncultured_bacterium	97.288	1401	1401	38	0	0	2377	100
163|CU916139.1.1312	0.001457	1273	0.001519	CU916139.1.1312_Archaea;Halobacterota;Methanosarcinia;Methanosarciniales;Methanosaetaceae;Methanosaeta;uncultured_archaeon	98.979	1273	1273	13	0	0	2279	100
313|EF029846.1.1232	0.001395	726	0.002549	EF029846.1.1232_Bacteria;Patescibacteria;Parcubacteria;Candidatus_Moranbacteria;uncultured_bacterium	99.309	726	724	5	0	0	1310	99
236|KT715022.1.1364	0.001373	1323	0.001377	GU389112.1.1234_Archaea;Halobacterota;Methanosarcinia;Methanosarciniales;Methanosaetaceae;Methanosaeta;uncultured_archaeon	99.879	1323	825	1	0	0	1519	84
14|U65794.1.1507	0.00136	755	0.00239	FJ593657.1.1504_Bacteria;Firmicutes;Clostridia;Peptostreptococcales-Tissierellales;Sedimentibacteraceae;Sedimentibacter;Sedimentibacter_sp._enrichment_culture_clone_WS2	99.741	755	386	1	0	0	708	83
261|GQ181762.1.1416	0.001352	1312	0.001367	GQ181404.1.1415_Bacteria;Desulfobacterota;Syntrophia;Syntrophales;Syntrophaceae;Syntrophus;uncultured_bacterium	100	1312	610	0	0	0	1127	91
66|FJ675103.1.1408	0.001174	1301	0.001197	LC003613.1.1491_Bacteria;Bacteroidota;Bacteroidia;Bacteroidales;Dysgonomonadaceae;Proteiniphilum;uncultured_Porphyromonas_sp	98.235	1301	1303	19	4	0	2276	100
132|GQ181885.1.1403	0.001079	1357	0.001055	GQ181885.1.1403_Bacteria;Desulfobacterota;Syntrophorhabdia;Syntrophorhabdales;Syntrophorhabdaceae;Syntrophorhabdus;uncultured_bacterium	99.606	1357	761	3	0	0	1389	85
374|AY426483.1.1324	0.000927	1229	0.001001	AB447767.1.1327_Archaea;Euryarchaeota;Methanobacteria;Methanobacteriales;Methanobacteriaceae;Methanobacterium;uncultured_archaeon	94.577	1229	922	45	4	0	1435	97
40|AF229775.1.1365	0.000378	1332	0.000377	AF229775.1.1365_Archaea;Halobacterota;Methanomicrobia;Methanomicrobiales;Methanoregulaceae;Methanolinea;uncultured_archaeon_TA02	98.649	1332	1332	18	0	0	2361	100
539|CU924815.1.1360	0.000349	1157	0.0004	CU924815.1.1360_Bacteria;Bacteroidota;Bacteroidia;Bacteroidales;Bacteroidetes_vadinHA17;uncultured_bacterium	97.514	1157	724	18	0	0	1238	82
545|GQ461630.1.1350	0.0002	1350	0.000197	JQ724358.1.1491_Bacteria;Bacteroidota;Bacteroidia;Bacteroidales;Paludibacteraceae;uncultured;uncultured_Bacteroidetes_bacterium	99.744	1350	390	1	0	0	715	54
