# Supplementary material for: Symbiosis between Candidatus Patescibacteria and Archaea Discovered in Wastewater-Treating Bioreactors
Source: mBio. 2022 Aug 31;13(5):e01711-22. doi: 10.1128/mbio.01711-22 (PMC9600506; doi:10.1128/mbio.01711-22)
Supplement: TABLE S3 [file mbio.01711-22-s0010.xlsx]

## Sheet: Table S4
Table S3. Summary of the annotation of metagenomic bin PMX_810_sub using DRAM, BlastKOALA, and SignalP annotation software
	Annotation using DRAM software																						Annotation based on BlastKOALA						Signal peptides identification based on SignalP-6.0
Locus tags	rank	kegg_id (Kofam)	kegg_hit based on Kofam	uniref_id	uniref_hit	uniref_taxonomy	uniref_RBH	uniref_identity	uniref_bitScore	uniref_eVal	peptidase_id	peptidase_family	peptidase_hit	peptidase_RBH	peptidase_identity	peptidase_bitScore	peptidase_eVal	pfam_hits	cazy_hits	vogdb_description	vogdb_categories	heme_regulatory_motif_count	Query	KO	Definition	Score	Second best	N	# ID	Prediction	OTHER	SP(Sec/SPI)	LIPO(Sec/SPII)	TAT(Tat/SPI)	TATLIPO(Sec/SPII)	PILIN(Sec/SPIII)	CS Position
PMX_810_sub_00001	B			A0A3D2HG66_9BACT	UniRef90_A0A3D2HG66 Ribosome-binding ATPase YchF n=1 Tax=Bacteroidales bacterium TaxID=2030927 RepID=A0A3D2HG66_9BACT	Bacteroidales bacterium	TRUE	0.689	490	3.166e-152								Protein of unknown function (DUF933) [PF06071.15]; 50S ribosome-binding GTPase [PF01926.25]; Ferrous iron transport protein B [PF02421.20]				0	PMX_810_sub_00001	K06942	ychF; ribosome-binding ATPase	162			PMX_810_sub_00001_Ribosome-binding_ATPase_YchF	NO_SP	1.00001	0	0	0	0	0
PMX_810_sub_00002	C			A0A1S6H2L0_9BACT	UniRef90_A0A1S6H2L0 Germane domain-containing protein n=2 Tax=Bacteria TaxID=2 RepID=A0A1S6H2L0_9BACT	Bacteria	FALSE	0.515	193	3.632e-52								Immunoglobulin-like domain of bacterial spore germination [PF10648.11]				0	PMX_810_sub_00002			6	K06298	1	PMX_810_sub_00002_hypothetical_protein	NO_SP	0.995869	0.004145	2e-06	2e-06	1e-06	1e-06
PMX_810_sub_00003	B	K04763	integrase/recombinase XerD	A0A2M7Z2J5_9BACT	UniRef90_A0A2M7Z2J5 Uncharacterized protein n=1 Tax=Candidatus Nealsonbacteria bacterium CG_4_9_14_3_um_filter_37_29 TaxID=1974696 RepID=A0A2M7Z2J5_9BACT	Candidatus Nealsonbacteria bacterium CG_4_9_14_3_um_filter_37_29	TRUE	0.732	477	1.439e-148								Phage integrase family [PF00589.24]; Phage integrase, N-terminal SAM-like domain [PF02899.19]; Phage integrase, N-terminal SAM-like domain [PF13495.8]		sp|P06723|VINT_BP186 Integrase; Xr	Xr	0	PMX_810_sub_00003	K04763	xerD; integrase/recombinase XerD	88			PMX_810_sub_00003_Tyrosine_recombinase_XerD	NO_SP	1.00001	0	0	0	0	0
PMX_810_sub_00004	E																					0	PMX_810_sub_00004			2	K10206	1	PMX_810_sub_00004_hypothetical_protein	NO_SP	0.999987	0	0	0	0	0
PMX_810_sub_00005	B	K01885	glutamyl-tRNA synthetase [EC:6.1.1.17]	A0A0S7YA13_9BACT	UniRef90_A0A0S7YA13 Glutamate--tRNA ligase n=1 Tax=Parcubacteria bacterium DG_74_3 TaxID=1703767 RepID=A0A0S7YA13_9BACT	Parcubacteria bacterium DG_74_3	TRUE	0.599	599	4.702e-187								tRNA synthetases class I (E and Q), catalytic domain [PF00749.23]; Anticodon binding domain [PF19269.1]				0	PMX_810_sub_00005						PMX_810_sub_00005_Glutamyl-Q_tRNA_Asp__synthetase	NO_SP	1.00002	0	0	0	0	0
PMX_810_sub_00006	B	K02563	UDP-N-acetylglucosamine--N-acetylmuramyl-(pentapeptide) pyrophosphoryl-undecaprenol N-acetylglucosamine transferase [EC:2.4.1.227]	A0A2M7EB45_9BACT	UniRef90_A0A2M7EB45 UDP-N-acetylglucosamine--N-acetylmuramyl-(pentapeptide) pyrophosphoryl-undecaprenol N-acetylglucosamine transferase n=3 Tax=Patescibacteria group TaxID=1783273 RepID=A0A2M7EB45_9BACT	Patescibacteria group	TRUE	0.558	400	9.826e-121								Glycosyltransferase family 28 C-terminal domain [PF04101.18]; Glycosyltransferase family 28 N-terminal domain [PF03033.22]	GT28 1,2-diacylglycerol 3-beta-galactosyltransferase (EC 2.4.1.46); 1,2-diacylglycerol 3-beta-glucosyltransferase (EC 2.4.1.157); UDP-GlcNAc: Und-PP-MurAc-pentapeptide beta-N-acetylglucosaminyltransferase (EC 2.4.1.227); digalactosyldiacylglycerol synthase (EC 2.4.1.241) [GT28]			0	PMX_810_sub_00006	K02563	murG; UDP-N-acetylglucosamine--N-acetylmuramyl-(pentapeptide) pyrophosphoryl-undecaprenol N-acetylglucosamine transferase [EC:2.4.1.227]	102			PMX_810_sub_00006_UDP-N-acetylglucosamine--N-acetylmuramyl-_pentapeptide__pyrop	NO_SP	1.00001	0	0	0	0	0
PMX_810_sub_00007	B	K03588	cell division protein FtsW	A0A1F6CCW1_9BACT	UniRef90_A0A1F6CCW1 Cell division protein FtsW n=1 Tax=Candidatus Kaiserbacteria bacterium RIFCSPHIGHO2_01_FULL_49_13 TaxID=1798477 RepID=A0A1F6CCW1_9BACT	Candidatus Kaiserbacteria bacterium RIFCSPHIGHO2_01_FULL_49_13	TRUE	0.516	355	4.192e-105								Cell cycle protein [PF01098.21]				0	PMX_810_sub_00007	K03588	ftsW, spoVE; cell division protein FtsW	118			PMX_810_sub_00007_putative_peptidoglycan_glycosyltransferase_FtsW	NO_SP	1.00001	0	0	0	0	0
PMX_810_sub_00008	B			A0A0S7WYN4_9BACT	UniRef90_A0A0S7WYN4 UDP-N-acetylmuramoylalanine--D-glutamate ligase n=1 Tax=Parcubacteria bacterium DG_74_2 TaxID=1703766 RepID=A0A0S7WYN4_9BACT	Parcubacteria bacterium DG_74_2	TRUE	0.504	414	2.399e-123								Mur ligase middle domain [PF08245.14]; Putative NAD(P)-binding [PF13241.8]				0	PMX_810_sub_00008						PMX_810_sub_00008_UDP-N-acetylmuramoylalanine--D-glutamate_ligase	NO_SP	1.00003	0	0	0	0	0
PMX_810_sub_00009	B	K23170	UDP-N-acetyl-alpha-D-muramoyl-L-alanyl-L-glutamate epimerase [EC:5.1.1.23]	A0A2H0MPB0_9BACT	UniRef90_A0A2H0MPB0 UDP-N-acetyl-alpha-D-muramoyl-L-alanyl-L-glutamate epimerase n=3 Tax=Candidatus Nealsonbacteria TaxID=1817911 RepID=A0A2H0MPB0_9BACT	Candidatus Nealsonbacteria	TRUE	0.518	445	1.925e-134												0	PMX_810_sub_00009	K23170	murL; UDP-N-acetyl-alpha-D-muramoyl-L-alanyl-L-glutamate epimerase [EC:5.1.1.23]	107			PMX_810_sub_00009_UDP-N-acetyl-alpha-D-muramoyl-L-alanyl-L-glutamate_epimerase	NO_SP	1.00001	0	0	0	0	0
PMX_810_sub_00010	B	K01000	phospho-N-acetylmuramoyl-pentapeptide-transferase [EC:2.7.8.13]	A0A0S7X353_9BACT	UniRef90_A0A0S7X353 Uncharacterized protein n=1 Tax=Parcubacteria bacterium DG_74_2 TaxID=1703766 RepID=A0A0S7X353_9BACT	Parcubacteria bacterium DG_74_2	TRUE	0.694	512	6.956e-160								Glycosyl transferase family 4 [PF00953.23]				0	PMX_810_sub_00010	K01000	mraY; phospho-N-acetylmuramoyl-pentapeptide-transferase [EC:2.7.8.13]	114			PMX_810_sub_00010_Phospho-N-acetylmuramoyl-pentapeptide-transferase	NO_SP	1.00004	4e-06	0	0	0	0
PMX_810_sub_00011	C			A0A1J5GVH9_9BACT	UniRef90_A0A1J5GVH9 Peptidase_S11 domain-containing protein n=1 Tax=Parcubacteria group bacterium CG2_30_36_18 TaxID=1805314 RepID=A0A1J5GVH9_9BACT	Parcubacteria group bacterium CG2_30_36_18	FALSE	0.441	243	1.913e-67	MER0951248	S11	MER0951248 - D-Ala-D-Ala carboxypeptidase A (Listeria booriae) [S11.001]#S11#{peptidase unit: 27-269}~source A0A099W1Z4~	FALSE	0.339	126	6.781e-30	D-alanyl-D-alanine carboxypeptidase [PF00768.22]; Beta-lactamase enzyme family [PF13354.8]				0	PMX_810_sub_00011	K07258	dacC, dacA, dacD; serine-type D-Ala-D-Ala carboxypeptidase (penicillin-binding protein 5/6) [EC:3.4.16.4]	34			PMX_810_sub_00011_hypothetical_protein	NO_SP	0.99996	3e-06	3.6e-05	0	0	0
PMX_810_sub_00012	B	K01876	aspartyl-tRNA synthetase [EC:6.1.1.12]	A0A661TWR6_9BACT	UniRef90_A0A661TWR6 Aspartate--tRNA(Asp/Asn) ligase n=1 Tax=Candidatus Nealsonbacteria bacterium TaxID=2093793 RepID=A0A661TWR6_9BACT	Candidatus Nealsonbacteria bacterium	TRUE	0.677	627	2.02e-197								tRNA synthetases class II (D, K and N) [PF00152.22]; OB-fold nucleic acid binding domain [PF01336.27]				0	PMX_810_sub_00012	K01876	DARS2, aspS; aspartyl-tRNA synthetase [EC:6.1.1.12]	195			PMX_810_sub_00012_Aspartate--tRNA_Asp_Asn__ligase	NO_SP	1	0	0	0	0	0
PMX_810_sub_00013	C			A0A1V5GUT7_9BACT	UniRef90_A0A1V5GUT7 Uncharacterized protein n=1 Tax=bacterium ADurb.BinA186 TaxID=1866934 RepID=A0A1V5GUT7_9BACT	bacterium ADurb.BinA186	FALSE	0.985	196	1.874e-55												0	PMX_810_sub_00013						PMX_810_sub_00013_hypothetical_protein	NO_SP	1.00003	0	0	0	0	0
PMX_810_sub_00014	C	K03630	DNA repair protein RadC	A0A1G2ELB8_9BACT	UniRef90_A0A1G2ELB8 MPN domain-containing protein n=1 Tax=Candidatus Nealsonbacteria bacterium RIFCSPLOWO2_12_FULL_39_31 TaxID=1801676 RepID=A0A1G2ELB8_9BACT	Candidatus Nealsonbacteria bacterium RIFCSPLOWO2_12_FULL_39_31	FALSE	0.7	309	2.311e-92								RadC-like JAB domain [PF04002.17]				0	PMX_810_sub_00014	K03630	radC; DNA repair protein RadC	97			PMX_810_sub_00014_hypothetical_protein	NO_SP	0.999998	0	0	0	0	0
PMX_810_sub_00015	B	K01873	valyl-tRNA synthetase [EC:6.1.1.9]	A0A0G0XMY2_9BACT	UniRef90_A0A0G0XMY2 Valyl-tRNA synthetase n=1 Tax=Parcubacteria group bacterium GW2011_GWA2_42_11 TaxID=1618819 RepID=A0A0G0XMY2_9BACT	Parcubacteria group bacterium GW2011_GWA2_42_11	TRUE	0.668	910	1.804e-291								tRNA synthetases class I (I, L, M and V) [PF00133.24]; Anticodon-binding domain of tRNA ligase [PF08264.15]; tRNA synthetases class I (M) [PF09334.13]; Leucyl-tRNA synthetase, Domain 2 [PF13603.8]				0	PMX_810_sub_00015	K01873	VARS, valS; valyl-tRNA synthetase [EC:6.1.1.9]	280			PMX_810_sub_00015_Valine--tRNA_ligase	NO_SP	1	0	0	0	0	0
PMX_810_sub_00016	E																					0	PMX_810_sub_00016						PMX_810_sub_00016_hypothetical_protein	NO_SP	1	0	0	0	0	0
PMX_810_sub_00017	B	K03580	ATP-dependent helicase HepA [EC:3.6.4.-]	A0A1G2JM83_9BACT	UniRef90_A0A1G2JM83 DEAD/DEAH box helicase n=1 Tax=Candidatus Staskawiczbacteria bacterium RIFOXYD1_FULL_32_13 TaxID=1802234 RepID=A0A1G2JM83_9BACT	Candidatus Staskawiczbacteria bacterium RIFOXYD1_FULL_32_13	TRUE	0.767	1399	0								SNF2-related domain [PF00176.25]; Helicase conserved C-terminal domain [PF00271.33]; Type III restriction enzyme, res subunit [PF04851.17]				0	PMX_810_sub_00017			445			PMX_810_sub_00017_RNA_polymerase-associated_protein_RapA	NO_SP	1.00003	0	0	0	0	0
PMX_810_sub_00018	C			A0A1F4ST75_9BACT	UniRef90_A0A1F4ST75 Uncharacterized protein n=1 Tax=candidate division WOR-1 bacterium RIFOXYB2_FULL_37_13 TaxID=1802579 RepID=A0A1F4ST75_9BACT	candidate division WOR-1 bacterium RIFOXYB2_FULL_37_13	FALSE	0.679	122	7.301e-30												0	PMX_810_sub_00018			3	K07316	1	PMX_810_sub_00018_ATP_synthase_subunit_b_	NO_SP	1.00003	0	0	0	0	0
PMX_810_sub_00019	C			A0A2H3P3A2_9BACT	UniRef90_A0A2H3P3A2 Uncharacterized protein n=1 Tax=Longimonas halophila TaxID=1469170 RepID=A0A2H3P3A2_9BACT	Longimonas halophila	FALSE	0.299	68	3.847e-10												0	PMX_810_sub_00019			16			PMX_810_sub_00019_hypothetical_protein	NO_SP	1.00001	0	0	0	0	0
PMX_810_sub_00020	B	K07316	adenine-specific DNA-methyltransferase [EC:2.1.1.72]	A0A1F4U2Y5_9BACT	UniRef90_A0A1F4U2Y5 N6_N4_Mtase domain-containing protein n=1 Tax=candidate division WOR-1 bacterium RIFOXYC2_FULL_46_14 TaxID=1802587 RepID=A0A1F4U2Y5_9BACT	candidate division WOR-1 bacterium RIFOXYC2_FULL_46_14	TRUE	0.676	769	7.255e-245								DNA methylase [PF01555.20]		sp|P29538|MTH1_HAEPA Modification methylase HpaI; XhXp	Xp;Xh	0	PMX_810_sub_00020	K07316	mod; adenine-specific DNA-methyltransferase [EC:2.1.1.72]	198			PMX_810_sub_00020_Ribosomal_RNA_large_subunit_methyltransferase_J	NO_SP	1.00001	0	0	0	0	0
PMX_810_sub_00021	B	K01156	type III restriction enzyme [EC:3.1.21.5]	A0A1F4ST79_9BACT	UniRef90_A0A1F4ST79 ResIII domain-containing protein n=1 Tax=candidate division WOR-1 bacterium RIFOXYB2_FULL_37_13 TaxID=1802579 RepID=A0A1F4ST79_9BACT	candidate division WOR-1 bacterium RIFOXYB2_FULL_37_13	TRUE	0.765	1465	0								Type III restriction enzyme, res subunit [PF04851.17]				0	PMX_810_sub_00021	K01156	res; type III restriction enzyme [EC:3.1.21.5]	227			PMX_810_sub_00021_hypothetical_protein	NO_SP	1.00002	0	0	0	0	0
PMX_810_sub_00022	C			A0A2M6Y8D1_9CHLR	UniRef90_A0A2M6Y8D1 Site-specific DNA-methyltransferase (adenine-specific) n=2 Tax=unclassified Chloroflexi TaxID=189774 RepID=A0A2M6Y8D1_9CHLR	unclassified Chloroflexi	FALSE	0.738	70	1.133e-12												0	PMX_810_sub_00022			2	K07317	1	PMX_810_sub_00022_hypothetical_protein	NO_SP	0.999986	0	0	0	0	0
PMX_810_sub_00023	C			A0A2M7VJD1_9BACT	UniRef90_A0A2M7VJD1 Uncharacterized protein n=3 Tax=Bacteria candidate phyla TaxID=1783234 RepID=A0A2M7VJD1_9BACT	Bacteria candidate phyla	FALSE	0.677	178	1.586e-48												0	PMX_810_sub_00023			5	K09812	1	PMX_810_sub_00023_hypothetical_protein	NO_SP	1.00001	0	0	0	0	0
PMX_810_sub_00024	B	K02238	competence protein ComEC	A0A1G1XMD9_9BACT	UniRef90_A0A1G1XMD9 Lactamase_B domain-containing protein n=1 Tax=Candidatus Buchananbacteria bacterium RBG_13_36_9 TaxID=1797530 RepID=A0A1G1XMD9_9BACT	Candidatus Buchananbacteria bacterium RBG_13_36_9	TRUE	0.618	429	2.431e-131												0	PMX_810_sub_00024			142			PMX_810_sub_00024_Ribonuclease_BN	NO_SP	0.999995	0	0	0	0	0
PMX_810_sub_00025	C			A0A354FZS2_9BACT	UniRef90_A0A354FZS2 Uncharacterized protein n=1 Tax=Candidatus Moranbacteria bacterium TaxID=2045217 RepID=A0A354FZS2_9BACT	Candidatus Moranbacteria bacterium	FALSE	0.541	173	3.077e-46												0	PMX_810_sub_00025			14	K19003	1	PMX_810_sub_00025_hypothetical_protein	NO_SP	1.00002	0	0	0	0	0
PMX_810_sub_00026	E																					0	PMX_810_sub_00026			3	K01091	1	PMX_810_sub_00026_hypothetical_protein	NO_SP	1.00003	0	0	0	0	0
PMX_810_sub_00027	C			A0A2H0YNK9_9BACT	UniRef90_A0A2H0YNK9 Uncharacterized protein n=2 Tax=Candidatus Nealsonbacteria TaxID=1817911 RepID=A0A2H0YNK9_9BACT	Candidatus Nealsonbacteria	FALSE	0.684	344	1.315e-103								UDP-glucose/GDP-mannose dehydrogenase family, central domain [PF00984.21]; UDP-glucose/GDP-mannose dehydrogenase family, NAD binding domain [PF03721.16]		sp|O32271|TUAD_BACSU UDP-glucose 6-dehydrogenase TuaD; Xh	Xh	0	PMX_810_sub_00027	K00012	UGDH, ugd; UDPglucose 6-dehydrogenase [EC:1.1.1.22]	34			PMX_810_sub_00027_UDP-N-acetyl-D-mannosamine_dehydrogenase	NO_SP	1	0	0	0	0	0
PMX_810_sub_00028	E																					0	PMX_810_sub_00028			2	K04795	1	PMX_810_sub_00028_hypothetical_protein	NO_SP	0.999993	0	0	0	0	0
PMX_810_sub_00029	C			A0A2M7UIV6_9BACT	UniRef90_A0A2M7UIV6 Uncharacterized protein n=5 Tax=Parcubacteria group TaxID=1794811 RepID=A0A2M7UIV6_9BACT	Parcubacteria group	FALSE	0.301	190	6.295e-48												0	PMX_810_sub_00029			2	K06207	1	PMX_810_sub_00029_hypothetical_protein	NO_SP	1.00001	0	0	0	0	0
PMX_810_sub_00030	C			A0A1G2E194_9BACT	UniRef90_A0A1G2E194 Uncharacterized protein n=1 Tax=Candidatus Nealsonbacteria bacterium RBG_13_42_11 TaxID=1801663 RepID=A0A1G2E194_9BACT	Candidatus Nealsonbacteria bacterium RBG_13_42_11	FALSE	0.478	317	2.069e-92								Glycosyl transferases group 1 [PF00534.22]; Glycosyl transferases group 1 [PF13692.8]; Glycosyl transferase 4-like [PF13477.8]; Glycosyltransferase Family 4 [PF13439.8]; Glycosyl transferases group 1 [PF13524.8]	GT4 sucrose synthase (EC 2.4.1.13); sucrose-phosphate synthase (EC 2.4.1.14); alpha-glucosyltransferase (EC 2.4.1.52); lipopolysaccharide N-acetylglucosaminyltransferase (EC 2.4.1.56); phosphatidylinositol alpha-mannosyltransferase (EC 2.4.1.57); GDP-Man: Man1GlcNAc2-PP-dolichol alpha-1,3-mannosyltransferase (EC 2.4.1.132); GDP-Man: Man3GlcNAc2-PP-dolichol/Man4GlcNAc2-PP-dolichol alpha-1,2-mannos…			0	PMX_810_sub_00030	K00754	bshA; L-malate glycosyltransferase [EC:2.4.1.-]	33			PMX_810_sub_00030_Phosphatidyl-myo-inositol_mannosyltransferase	NO_SP	0.999997	0	0	0	0	0
PMX_810_sub_00031	C	K20525	oligo-alginate lyase [EC:4.2.2.26]	A0A660UI82_9BACT	UniRef90_A0A660UI82 Heparinase n=1 Tax=Candidatus Poribacteria bacterium TaxID=2026781 RepID=A0A660UI82_9BACT	Candidatus Poribacteria bacterium	FALSE	0.204	153	5.216e-34								Heparinase II/III-like protein [PF07940.15]; Alginate lyase [PF05426.14]	PL40 ulvan lyase (EC 4.2.2.-) [PL40]			0	PMX_810_sub_00031	K20525	alg17C; oligo-alginate lyase [EC:4.2.2.26]	19			PMX_810_sub_00031_hypothetical_protein	NO_SP	0.999954	1.5e-05	7e-06	0	0	0
PMX_810_sub_00032	C			A0A1G2DVX0_9BACT	UniRef90_A0A1G2DVX0 Polysacc_synt_C domain-containing protein n=1 Tax=Candidatus Nealsonbacteria bacterium RBG_13_37_56 TaxID=1801661 RepID=A0A1G2DVX0_9BACT	Candidatus Nealsonbacteria bacterium RBG_13_37_56	FALSE	0.381	272	1.79e-75								Polysaccharide biosynthesis protein [PF13440.8]; Polysaccharide biosynthesis protein [PF01943.19]; Polysaccharide biosynthesis C-terminal domain [PF14667.8]				0	PMX_810_sub_00032			68			PMX_810_sub_00032_lipid_II_flippase_MurJ	NO_SP	1.00003	0	0	0	0	0
PMX_810_sub_00033	C			A0A1F8DRA2_9BACT	UniRef90_A0A1F8DRA2 Glyco_trans_2-like domain-containing protein n=1 Tax=Candidatus Wolfebacteria bacterium RIFCSPLOWO2_01_FULL_45_19 TaxID=1802557 RepID=A0A1F8DRA2_9BACT	Candidatus Wolfebacteria bacterium RIFCSPLOWO2_01_FULL_45_19	FALSE	0.458	267	9.303e-76								Glycosyltransferase like family 2 [PF13641.8]; Glycosyl transferase family 2 [PF00535.28]; Glycosyltransferase like family 2 [PF10111.11]	GT2 cellulose synthase (EC 2.4.1.12); chitin synthase (EC 2.4.1.16); dolichyl-phosphate beta-D-mannosyltransferase (EC 2.4.1.83); dolichyl-phosphate beta-glucosyltransferase (EC 2.4.1.117); N-acetylglucosaminyltransferase (EC 2.4.1.-); N-acetylgalactosaminyltransferase (EC 2.4.1.-); hyaluronan synthase (EC 2.4.1.212); chitin oligosaccharide synthase (EC 2.4.1.-); beta-1,3-glucan synthase (EC 2.4.…			0	PMX_810_sub_00033			32	K22844	10	PMX_810_sub_00033_hypothetical_protein	NO_SP	1.00004	0	0	0	0	0
PMX_810_sub_00034	C			A0A1G0XBZ7_9BACT	UniRef90_A0A1G0XBZ7 Uncharacterized protein n=1 Tax=Ignavibacteria bacterium RIFOXYD12_FULL_36_8 TaxID=1798454 RepID=A0A1G0XBZ7_9BACT	Ignavibacteria bacterium RIFOXYD12_FULL_36_8	FALSE	0.408	244	1.667e-67												0	PMX_810_sub_00034			5	K06023	1	PMX_810_sub_00034_hypothetical_protein	NO_SP	1.00002	0	0	0	0	0
PMX_810_sub_00035	B			I4BWZ9_ACEMN	UniRef90_I4BWZ9 Glycosyltransferase n=2 Tax=Acetomicrobium mobile (strain ATCC BAA-54 / DSM 13181 / JCM 12221 / NGA) TaxID=891968 RepID=I4BWZ9_ACEMN	Acetomicrobium mobile (strain ATCC BAA-54 / DSM 13181 / JCM 12221 / NGA)	TRUE	0.529	396	6.202e-119								Glycosyl transferases group 1 [PF00534.22]; Glycosyl transferases group 1 [PF13692.8]	GT4 sucrose synthase (EC 2.4.1.13); sucrose-phosphate synthase (EC 2.4.1.14); alpha-glucosyltransferase (EC 2.4.1.52); lipopolysaccharide N-acetylglucosaminyltransferase (EC 2.4.1.56); phosphatidylinositol alpha-mannosyltransferase (EC 2.4.1.57); GDP-Man: Man1GlcNAc2-PP-dolichol alpha-1,3-mannosyltransferase (EC 2.4.1.132); GDP-Man: Man3GlcNAc2-PP-dolichol/Man4GlcNAc2-PP-dolichol alpha-1,2-mannos…			0	PMX_810_sub_00035			35	K16703	26	PMX_810_sub_00035_D-inositol-3-phosphate_glycosyltransferase	NO_SP	1.00002	0	0	0	0	0
PMX_810_sub_00036	C			UPI00037D2F98	UniRef90_UPI00037D2F98 NAD-dependent epimerase/dehydratase family protein n=1 Tax=Coprothermobacter platensis TaxID=108819 RepID=UPI00037D2F98	Coprothermobacter platensis	FALSE	0.534	315	1.315e-92								GDP-mannose 4,6 dehydratase [PF16363.7]; NAD dependent epimerase/dehydratase family [PF01370.23]; RmlD substrate binding domain [PF04321.19]; 3-beta hydroxysteroid dehydrogenase/isomerase family [PF01073.21]; Polysaccharide biosynthesis protein [PF02719.17]; Male sterility protein [PF07993.14]; short chain dehydrogenase [PF00106.27]		sp|Q9EQC1|3BHS7_MOUSE 3 beta-hydroxysteroid dehydrogenase type 7; Xh	Xh	0	PMX_810_sub_00036	K01784	galE, GALE; UDP-glucose 4-epimerase [EC:5.1.3.2]	144			PMX_810_sub_00036_UDP-glucose_4-epimerase	NO_SP	1	0	0	0	0	0
PMX_810_sub_00037	C			A0A1J5GVG0_9BACT	UniRef90_A0A1J5GVG0 Methyltransf_11 domain-containing protein n=2 Tax=Parcubacteria group TaxID=1794811 RepID=A0A1J5GVG0_9BACT	Parcubacteria group	FALSE	0.596	304	7.723e-90								Methyltransferase domain [PF13847.8]; Methyltransferase domain [PF08241.14]; Methyltransferase domain [PF13649.8]; ubiE/COQ5 methyltransferase family [PF01209.20]; Protein of unknown function (DUF1698) [PF08003.13]; Methyltransferase domain [PF13489.8]; S-adenosylmethionine-dependent methyltransferase [PF10672.11]; Mycolic acid cyclopropane synthetase [PF02353.22]; Ribosomal protein L11 methyltra…				0	PMX_810_sub_00037			28	K03183	1	PMX_810_sub_00037_2-methoxy-6-polyprenyl-1,4-benzoquinol_methylase,_mitochondri	NO_SP	1.00003	0	0	0	0	0
PMX_810_sub_00038	B	K16557	succinoglycan biosynthesis protein ExoA [EC:2.4.-.-]	A0A1G2DZU6_9BACT	UniRef90_A0A1G2DZU6 Glyco_trans_2-like domain-containing protein n=1 Tax=Candidatus Nealsonbacteria bacterium RBG_13_42_11 TaxID=1801663 RepID=A0A1G2DZU6_9BACT	Candidatus Nealsonbacteria bacterium RBG_13_42_11	TRUE	0.587	377	1.931e-113								Glycosyltransferase like family 2 [PF13641.8]; Glycosyl transferase family 2 [PF00535.28]	GT27 polypeptide alpha-N-acetylgalactosaminyltransferase (EC 2.4.1.41) [GT27]; GT2 cellulose synthase (EC 2.4.1.12); chitin synthase (EC 2.4.1.16); dolichyl-phosphate beta-D-mannosyltransferase (EC 2.4.1.83); dolichyl-phosphate beta-glucosyltransferase (EC 2.4.1.117); N-acetylglucosaminyltransferase (EC 2.4.1.-); N-acetylgalactosaminyltransferase (EC 2.4.1.-); hyaluronan synthase (EC 2.4.1.212); …			0	PMX_810_sub_00038			115			PMX_810_sub_00038_hypothetical_protein	NO_SP	0.999997	0	0	0	0	0
PMX_810_sub_00039	B			A0A2H0YNK9_9BACT	UniRef90_A0A2H0YNK9 Uncharacterized protein n=2 Tax=Candidatus Nealsonbacteria TaxID=1817911 RepID=A0A2H0YNK9_9BACT	Candidatus Nealsonbacteria	TRUE	0.712	364	1.91e-110								UDP-glucose/GDP-mannose dehydrogenase family, central domain [PF00984.21]; UDP-glucose/GDP-mannose dehydrogenase family, NAD binding domain [PF03721.16]		sp|O32271|TUAD_BACSU UDP-glucose 6-dehydrogenase TuaD; Xh	Xh	0	PMX_810_sub_00039	K00012	UGDH, ugd; UDPglucose 6-dehydrogenase [EC:1.1.1.22]	32			PMX_810_sub_00039_UDP-glucose_6-dehydrogenase_YwqF	NO_SP	0.999996	0	0	0	0	0
PMX_810_sub_00040	E																					0	PMX_810_sub_00040						PMX_810_sub_00040_hypothetical_protein	NO_SP	1	0	0	0	0	0
PMX_810_sub_00041	B	K01953	asparagine synthase (glutamine-hydrolysing) [EC:6.3.5.4]	A0A660WWQ5_9BACT	UniRef90_A0A660WWQ5 Asparagine synthase (Glutamine-hydrolyzing) (Fragment) n=1 Tax=Candidatus Omnitrophica bacterium TaxID=2035772 RepID=A0A660WWQ5_9BACT	Candidatus Omnitrophica bacterium	TRUE	0.602	644	5.728e-201	MER0223435	C44	MER0223435 - amidophosphoribosyltransferase precursor (Methanoplanus petrolearius) [C44.001]#C44#{peptidase unit: 1-307}~source YP_003893302~	FALSE	0.544	318	2.544e-91	Asparagine synthase [PF00733.23]; Glutamine amidotransferase domain [PF13537.8]; Glutamine amidotransferase domain [PF13522.8]				0	PMX_810_sub_00041	K01953	asnB, ASNS; asparagine synthase (glutamine-hydrolysing) [EC:6.3.5.4]	208			PMX_810_sub_00041_Asparagine_synthetase__glutamine-hydrolyzing__1	NO_SP	1.00003	0	0	0	0	0
PMX_810_sub_00042	C			A0A235BZL1_9BACT	UniRef90_A0A235BZL1 Glycos_transf_1 domain-containing protein n=1 Tax=candidate division WOR-3 bacterium JGI_Cruoil_03_44_89 TaxID=1973748 RepID=A0A235BZL1_9BACT	candidate division WOR-3 bacterium JGI_Cruoil_03_44_89	FALSE	0.468	317	3.182e-92								Glycosyl transferases group 1 [PF00534.22]; Glycosyl transferases group 1 [PF13692.8]; Glycosyl transferases group 1 [PF13524.8]	GT4 sucrose synthase (EC 2.4.1.13); sucrose-phosphate synthase (EC 2.4.1.14); alpha-glucosyltransferase (EC 2.4.1.52); lipopolysaccharide N-acetylglucosaminyltransferase (EC 2.4.1.56); phosphatidylinositol alpha-mannosyltransferase (EC 2.4.1.57); GDP-Man: Man1GlcNAc2-PP-dolichol alpha-1,3-mannosyltransferase (EC 2.4.1.132); GDP-Man: Man3GlcNAc2-PP-dolichol/Man4GlcNAc2-PP-dolichol alpha-1,2-mannos…			0	PMX_810_sub_00042			127			PMX_810_sub_00042_D-inositol-3-phosphate_glycosyltransferase	NO_SP	1.00001	0	0	0	0	0
PMX_810_sub_00043	B			A0A2N3AS62_9BACT	UniRef90_A0A2N3AS62 Uncharacterized protein n=1 Tax=Candidatus Atribacteria bacterium HGW-Atribacteria-1 TaxID=2013676 RepID=A0A2N3AS62_9BACT	Candidatus Atribacteria bacterium HGW-Atribacteria-1	TRUE	0.482	372	3.518e-110												0	PMX_810_sub_00043			74			PMX_810_sub_00043_hypothetical_protein	NO_SP	1.00001	0	0	0	0	0
PMX_810_sub_00044	B			A0A2G9YD52_9BACT	UniRef90_A0A2G9YD52 Uncharacterized protein (Fragment) n=1 Tax=Candidatus Portnoybacteria bacterium CG23_combo_of_CG06-09_8_20_14_all_37_13 TaxID=1974819 RepID=A0A2G9YD52_9BACT	Candidatus Portnoybacteria bacterium CG23_combo_of_CG06-09_8_20_14_all_37_13	TRUE	0.501	439	3.83e-132								Polysaccharide biosynthesis protein [PF01943.19]				0	PMX_810_sub_00044			9	K16693	2	PMX_810_sub_00044_hypothetical_protein	NO_SP	0.99999	0	0	0	0	0
PMX_810_sub_00045	B			A0A127B8N5_9EURY	UniRef90_A0A127B8N5 UDP-N-acetylglucosamine 2-epimerase n=1 Tax=Pyrococcus kukulkanii TaxID=1609559 RepID=A0A127B8N5_9EURY	Pyrococcus kukulkanii	TRUE	0.594	406	4.307e-123								UDP-N-acetylglucosamine 2-epimerase [PF02350.21]				0	PMX_810_sub_00045	K13019	wbpI, wlbD; UDP-GlcNAc3NAcA epimerase [EC:5.1.3.23]	134	K01791	31	PMX_810_sub_00045_UDP-2,3-diacetamido-2,3-dideoxy-D-glucuronate_2-epimerase	NO_SP	1.00004	0	0	0	0	0
PMX_810_sub_00046	B	K13017	UDP-2-acetamido-2-deoxy-ribo-hexuluronate aminotransferase [EC:2.6.1.98]	A0A1G2DXN7_9BACT	UniRef90_A0A1G2DXN7 Transcriptional regulator n=1 Tax=Candidatus Nealsonbacteria bacterium RBG_13_38_11 TaxID=1801662 RepID=A0A1G2DXN7_9BACT	Candidatus Nealsonbacteria bacterium RBG_13_38_11	TRUE	0.639	466	7.353e-144								DegT/DnrJ/EryC1/StrS aminotransferase family [PF01041.19]; Aminotransferase class-V [PF00266.21]; Cys/Met metabolism PLP-dependent enzyme [PF01053.22]; Beta-eliminating lyase [PF01212.23]		sp|D3QY10|COLD_ECOCB GDP-4-keto-6-deoxy-D-mannose 3-dehydratase; Xh	Xh	0	PMX_810_sub_00046			188			PMX_810_sub_00046_UDP-2-acetamido-2-deoxy-3-oxo-D-glucuronate_aminotransferase	NO_SP	1	0	0	0	0	0
PMX_810_sub_00047	C	K13018,K13018	UDP-2-acetamido-3-amino-2,3-dideoxy-glucuronate N-acetyltransferase [EC:2.3.1.201]; UDP-2-acetamido-3-amino-2,3-dideoxy-glucuronate N-acetyltransferase [EC:2.3.1.201]	A0A2G9YD17_9BACT	UniRef90_A0A2G9YD17 UDP-3-O-(3-hydroxymyristoyl)glucosamine N-acyltransferase n=1 Tax=Candidatus Portnoybacteria bacterium CG23_combo_of_CG06-09_8_20_14_all_37_13 TaxID=1974819 RepID=A0A2G9YD17_9BACT	Candidatus Portnoybacteria bacterium CG23_combo_of_CG06-09_8_20_14_all_37_13	FALSE	0.684	309	3.029e-92								Bacterial transferase hexapeptide (six repeats) [PF00132.26]; Hexapeptide repeat of succinyl-transferase [PF14602.8]		REFSEQ serine acetyltransferase; Xu	Xu	0	PMX_810_sub_00047			103			PMX_810_sub_00047_2,3,4,5-tetrahydropyridine-2,6-dicarboxylate_N-acetyltransfer	NO_SP	1	0	0	0	0	0
PMX_810_sub_00048	C			A0A2H9T1B3_9BACT	UniRef90_A0A2H9T1B3 Iron-sulfur cluster assembly scaffold protein n=1 Tax=Candidatus Staskawiczbacteria bacterium CG10_big_fil_rev_8_21_14_0_10_38_10 TaxID=1974891 RepID=A0A2H9T1B3_9BACT	Candidatus Staskawiczbacteria bacterium CG10_big_fil_rev_8_21_14_0_10_38_10	FALSE	0.75	249	6.031e-72								NifU-like N terminal domain [PF01592.18]				0	PMX_810_sub_00048	K04488	iscU, nifU; nitrogen fixation protein NifU and related proteins	32			PMX_810_sub_00048_hypothetical_protein	NO_SP	1.00003	0	0	0	0	0
PMX_810_sub_00049	B	K04487	cysteine desulfurase [EC:2.8.1.7]	A0A523XXK8_9BACT	UniRef90_A0A523XXK8 Cysteine desulfurase IscS n=1 Tax=Candidatus Nealsonbacteria bacterium TaxID=2093793 RepID=A0A523XXK8_9BACT	Candidatus Nealsonbacteria bacterium	TRUE	0.705	543	9.362e-170								Aminotransferase class-V [PF00266.21]; Pyridoxal-dependent decarboxylase conserved domain [PF00282.21]; Beta-eliminating lyase [PF01212.23]; DegT/DnrJ/EryC1/StrS aminotransferase family [PF01041.19]				0	PMX_810_sub_00049	K04487	iscS, NFS1; cysteine desulfurase [EC:2.8.1.7]	184			PMX_810_sub_00049_Cysteine_desulfurase_IscS	NO_SP	1	0	0	0	0	0
PMX_810_sub_00050	C			A0A2H0FLX6_9BACT	UniRef90_A0A2H0FLX6 Uncharacterized protein n=2 Tax=Parcubacteria group TaxID=1794811 RepID=A0A2H0FLX6_9BACT	Parcubacteria group	FALSE	0.49	122	4.343e-29								Iron-dependent Transcriptional regulator [PF02082.22]				0	PMX_810_sub_00050						PMX_810_sub_00050_HTH-type_transcriptional_regulator_CymR	NO_SP	1.00001	0	0	0	0	0
PMX_810_sub_00051	C			A0A1G1WK10_9BACT	UniRef90_A0A1G1WK10 DNA alkylation repair protein n=2 Tax=Candidatus Woykebacteria TaxID=1817899 RepID=A0A1G1WK10_9BACT	Candidatus Woykebacteria	FALSE	0.642	298	5.983e-88								DNA alkylation repair enzyme [PF08713.13]				0	PMX_810_sub_00051			133			PMX_810_sub_00051_hypothetical_protein	NO_SP	1.00001	0	0	0	0	0
PMX_810_sub_00052	C	K07001	NTE family protein	A0A1V5WSQ3_9BACT	UniRef90_A0A1V5WSQ3 NTE family protein RssA n=1 Tax=bacterium ADurb.Bin212 TaxID=1866924 RepID=A0A1V5WSQ3_9BACT	bacterium ADurb.Bin212	FALSE	0.391	166	5.284e-42								Patatin-like phospholipase [PF01734.24]				0	PMX_810_sub_00052	K07001	K07001; NTE family protein	53			PMX_810_sub_00052_putative_NTE_family_protein	NO_SP	1.00001	0	0	0	0	0
PMX_810_sub_00053	C			A0A0G1WIT7_9BACT	UniRef90_A0A0G1WIT7 Transcriptional regulator, TetR family n=4 Tax=Parcubacteria group TaxID=1794811 RepID=A0A0G1WIT7_9BACT	Parcubacteria group	FALSE	0.354	104	7.617e-22								Bacterial regulatory proteins, tetR family [PF00440.25]				0	PMX_810_sub_00053			11	K03577	2	PMX_810_sub_00053_Nucleoid_occlusion_factor_SlmA	NO_SP	1.00001	0	0	0	0	0
PMX_810_sub_00054	C			A0A7C4AKF6_9BACT	UniRef90_A0A7C4AKF6 Efflux RND transporter periplasmic adaptor subunit n=1 Tax=Candidatus Wolfebacteria bacterium TaxID=2030812 RepID=A0A7C4AKF6_9BACT	Candidatus Wolfebacteria bacterium	FALSE	0.313	257	1.351e-69								Barrel-sandwich domain of CusB or HlyD membrane-fusion [PF16576.7]; HlyD family secretion protein [PF13437.8]; Biotin-lipoyl like [PF13533.8]				0	PMX_810_sub_00054			8	K02005	5	PMX_810_sub_00054_Multidrug_resistance_protein_MdtA	NO_SP	0.39423	0.32354	0.281664	0.000251	0.000187	0.000165
PMX_810_sub_00055	B			K2A998_9BACT	UniRef90_K2A998 Uncharacterized protein n=1 Tax=uncultured bacterium TaxID=77133 RepID=K2A998_9BACT	uncultured bacterium	TRUE	0.57	1227	0								AcrB/AcrD/AcrF family [PF00873.21]				0	PMX_810_sub_00055			95	K18989	95	PMX_810_sub_00055_Multidrug_resistance_protein_MdtC	NO_SP	0.999994	0	0	0	0	0
PMX_810_sub_00056	C			A0A1G2FFX0_9BACT	UniRef90_A0A1G2FFX0 Uncharacterized protein n=1 Tax=Candidatus Portnoybacteria bacterium RIFCSPHIGHO2_12_FULL_38_9 TaxID=1801997 RepID=A0A1G2FFX0_9BACT	Candidatus Portnoybacteria bacterium RIFCSPHIGHO2_12_FULL_38_9	FALSE	0.717	123	4.694e-30								Anaerobic ribonucleoside-triphosphate reductase [PF13597.8]				0	PMX_810_sub_00056						PMX_810_sub_00056_hypothetical_protein	NO_SP	1.00002	0	0	0	0	0
PMX_810_sub_00057	C			A0A7C4JGI3_9BACT	UniRef90_A0A7C4JGI3 DUF3800 domain-containing protein n=1 Tax=Candidatus Parcubacteria bacterium TaxID=2762014 RepID=A0A7C4JGI3_9BACT	Candidatus Parcubacteria bacterium	FALSE	0.621	265	6.427e-77												0	PMX_810_sub_00057			8	K01990	2	PMX_810_sub_00057_2,3,4,5-tetrahydropyridine-2,6-dicarboxylate_N-succinyltransf	NO_SP	1.00002	0	0	0	0	0
PMX_810_sub_00058	E																					0	PMX_810_sub_00058						PMX_810_sub_00058_hypothetical_protein	NO_SP	0.681859	0.317568	0.000262	0.000153	8.5e-05	7.5e-05
PMX_810_sub_00059	C			A0A1F5PKU1_9BACT	UniRef90_A0A1F5PKU1 Uncharacterized protein n=1 Tax=Candidatus Doudnabacteria bacterium RIFCSPHIGHO2_12_FULL_48_16 TaxID=1817838 RepID=A0A1F5PKU1_9BACT	Candidatus Doudnabacteria bacterium RIFCSPHIGHO2_12_FULL_48_16	FALSE	0.492	244	4.056e-69												0	PMX_810_sub_00059			3	K00554	2	PMX_810_sub_00059_hypothetical_protein	NO_SP	1.00003	0	0	0	0	0
PMX_810_sub_00060	C			A0A1F5VFH9_9BACT	UniRef90_A0A1F5VFH9 Restriction endonuclease subunit M n=1 Tax=Candidatus Giovannonibacteria bacterium RIFCSPHIGHO2_01_FULL_45_23 TaxID=1798325 RepID=A0A1F5VFH9_9BACT	Candidatus Giovannonibacteria bacterium RIFCSPHIGHO2_01_FULL_45_23	FALSE	0.773	342	9.635e-104								N-6 DNA Methylase [PF02384.18]				0	PMX_810_sub_00060			101			PMX_810_sub_00060_hypothetical_protein	NO_SP	1.00002	0	0	0	0	0
PMX_810_sub_00061	B			A0A1F5VG58_9BACT	UniRef90_A0A1F5VG58 Site-specific DNA-methyltransferase (adenine-specific) n=1 Tax=Candidatus Giovannonibacteria bacterium RIFCSPHIGHO2_01_FULL_45_23 TaxID=1798325 RepID=A0A1F5VG58_9BACT	Candidatus Giovannonibacteria bacterium RIFCSPHIGHO2_01_FULL_45_23	TRUE	0.835	853	3.179e-275								Eco57I restriction-modification methylase [PF07669.13]; N-6 DNA Methylase [PF02384.18]				0	PMX_810_sub_00061			220	K00571	54	PMX_810_sub_00061_Release_factor_glutamine_methyltransferase	NO_SP	1.00002	0	0	0	0	0
PMX_810_sub_00062	B			A0A1F5VFK8_9BACT	UniRef90_A0A1F5VFK8 Restriction endonuclease n=1 Tax=Candidatus Giovannonibacteria bacterium RIFCSPHIGHO2_01_FULL_45_23 TaxID=1798325 RepID=A0A1F5VFK8_9BACT	Candidatus Giovannonibacteria bacterium RIFCSPHIGHO2_01_FULL_45_23	TRUE	0.857	1496	0								Type III restriction enzyme, res subunit [PF04851.17]; T5orf172 domain [PF10544.11]				0	PMX_810_sub_00062			609			PMX_810_sub_00062_hypothetical_protein	NO_SP	1.00003	0	0	0	0	0
PMX_810_sub_00063	C			A0A2G9ZKN7_9BACT	UniRef90_A0A2G9ZKN7 Uncharacterized protein n=1 Tax=Candidatus Falkowbacteria bacterium CG23_combo_of_CG06-09_8_20_14_all_49_15 TaxID=1974572 RepID=A0A2G9ZKN7_9BACT	Candidatus Falkowbacteria bacterium CG23_combo_of_CG06-09_8_20_14_all_49_15	FALSE	0.402	110	1.469e-23												0	PMX_810_sub_00063			3	K09822	1	PMX_810_sub_00063_hypothetical_protein	NO_SP	0.99997	0	0	0	0	0
PMX_810_sub_00064	B			L0F5U9_DESDL	UniRef90_L0F5U9 Uncharacterized protein n=1 Tax=Desulfitobacterium dichloroeliminans (strain LMG P-21439 / DCA1) TaxID=871963 RepID=L0F5U9_DESDL	Desulfitobacterium dichloroeliminans (strain LMG P-21439 / DCA1)	TRUE	0.656	654	2.343e-206										REFSEQ hypothetical protein; Xu	Xu	0	PMX_810_sub_00064			279			PMX_810_sub_00064_hypothetical_protein	NO_SP	1.00001	0	0	0	0	0
PMX_810_sub_00065	C			A0A250E5R7_9FLAO	UniRef90_A0A250E5R7 ASCH domain-containing protein n=2 Tax=Capnocytophaga TaxID=1016 RepID=A0A250E5R7_9FLAO	Capnocytophaga	FALSE	0.687	173	7.638e-47										sp|B1AIM5|RL22_UREP2 50S ribosomal protein L22; Xr	Xr	0	PMX_810_sub_00065			65			PMX_810_sub_00065_hypothetical_protein	NO_SP	1.00001	0	0	0	0	0
PMX_810_sub_00066	C			A0A1F5S4U7_9BACT	UniRef90_A0A1F5S4U7 NUDIX hydrolase n=1 Tax=Candidatus Falkowbacteria bacterium RIFOXYA2_FULL_38_12 TaxID=1797993 RepID=A0A1F5S4U7_9BACT	Candidatus Falkowbacteria bacterium RIFOXYA2_FULL_38_12	FALSE	0.645	193	1.956e-53								NUDIX domain [PF00293.30]				0	PMX_810_sub_00066	K03574	mutT, NUDT15, MTH2; 8-oxo-dGTP diphosphatase [EC:3.6.1.55]	75			PMX_810_sub_00066_NADH_pyrophosphatase	NO_SP	1.00001	0	0	0	0	0
PMX_810_sub_00067	E																					0	PMX_810_sub_00067			3			PMX_810_sub_00067_hypothetical_protein	NO_SP	1.00001	0	0	0	0	0
PMX_810_sub_00069	C	K03744	LemA protein	A0A0S7WYL8_9BACT	UniRef90_A0A0S7WYL8 Uncharacterized protein n=1 Tax=Parcubacteria bacterium DG_72 TaxID=1703764 RepID=A0A0S7WYL8_9BACT	Parcubacteria bacterium DG_72	FALSE	0.71	259	1.386e-75								LemA family [PF04011.14]		REFSEQ LemA family protein; Xu	Xu	0	PMX_810_sub_00069	K03744	lemA; LemA protein	91			PMX_810_sub_00069_Protein_LemA	NO_SP	1.00004	0	0	0	0	0
PMX_810_sub_00070	E																					0	PMX_810_sub_00070			7	K07126	1	PMX_810_sub_00070_hypothetical_protein	NO_SP	0.999986	0	0	0	0	0
PMX_810_sub_00071	C			A0A0G0M9M3_9BACT	UniRef90_A0A0G0M9M3 HEPN domain protein n=1 Tax=Candidatus Falkowbacteria bacterium GW2011_GWE1_38_31 TaxID=1618638 RepID=A0A0G0M9M3_9BACT	Candidatus Falkowbacteria bacterium GW2011_GWE1_38_31	FALSE	0.507	74	2.29e-13								HEPN domain [PF05168.16]				0	PMX_810_sub_00071			12	K05799	1	PMX_810_sub_00071_hypothetical_protein	NO_SP	1.00002	0	0	0	0	0
PMX_810_sub_00072	C	K07076	uncharacterized protein	A0A0S7X2U9_9BACT	UniRef90_A0A0S7X2U9 Polbeta domain-containing protein n=1 Tax=Parcubacteria bacterium DG_74_2 TaxID=1703766 RepID=A0A0S7X2U9_9BACT	Parcubacteria bacterium DG_74_2	FALSE	0.532	107	2.166e-24								Polymerase beta, Nucleotidyltransferase [PF18765.3]; Nucleotidyltransferase domain [PF01909.25]				0	PMX_810_sub_00072	K07076	K07076; uncharacterized protein	27			PMX_810_sub_00072_hypothetical_protein	NO_SP	1.00001	0	0	0	0	0
PMX_810_sub_00073	C	K23370,K23370	L-serine kinase (ADP) [EC:2.7.1.226]; L-serine kinase (ADP) [EC:2.7.1.226]	A0A398DMY1_9BACT	UniRef90_A0A398DMY1 ParB domain-containing protein n=6 Tax=Candidatus Cryosericum TaxID=2498709 RepID=A0A398DMY1_9BACT	Candidatus Cryosericum	FALSE	0.589	143	2.815e-36								ParB-like nuclease domain [PF02195.20]				0	PMX_810_sub_00073			22	K23370	8	PMX_810_sub_00073_hypothetical_protein	NO_SP	1.00001	0	0	0	0	0
PMX_810_sub_00074	C			A0A2M7Q8G6_9BACT	UniRef90_A0A2M7Q8G6 Uncharacterized protein n=1 Tax=Candidatus Wolfebacteria bacterium CG_4_10_14_0_8_um_filter_37_11 TaxID=1975062 RepID=A0A2M7Q8G6_9BACT	Candidatus Wolfebacteria bacterium CG_4_10_14_0_8_um_filter_37_11	FALSE	0.607	130	2.137e-32												0	PMX_810_sub_00074			18	K03116	1	PMX_810_sub_00074_hypothetical_protein	NO_SP	1.00002	0	0	0	0	0
PMX_810_sub_00075	C	K07339	mRNA interferase HicA [EC:3.1.-.-]	A0A0Q1FDA4_9EURY	UniRef90_A0A0Q1FDA4 Uncharacterized protein n=1 Tax=Methanoculleus sp. SDB TaxID=1735326 RepID=A0A0Q1FDA4_9EURY	Methanoculleus sp. SDB	FALSE	0.617	91	2.029e-19								HicA toxin of bacterial toxin-antitoxin, [PF07927.14]				0	PMX_810_sub_00075			26			PMX_810_sub_00075_hypothetical_protein	NO_SP	0.99999	0	0	0	0	0
PMX_810_sub_00076	C	K18843	antitoxin HicB	A0A0G0RMI5_9BACT	UniRef90_A0A0G0RMI5 HicB-like domain-containing protein n=2 Tax=unclassified Parcubacteria group TaxID=1794840 RepID=A0A0G0RMI5_9BACT	unclassified Parcubacteria group	FALSE	0.676	102	2.374e-23								HicB_like antitoxin of bacterial toxin-antitoxin system [PF15919.7]				0	PMX_810_sub_00076			26	K18843	5	PMX_810_sub_00076_hypothetical_protein	NO_SP	1.00002	0	0	0	0	0
PMX_810_sub_00077	B	K04077	chaperonin GroEL	A0A7C3ZE00_9BACT	UniRef90_A0A7C3ZE00 60 kDa chaperonin n=1 Tax=Candidatus Wolfebacteria bacterium TaxID=2030812 RepID=A0A7C3ZE00_9BACT	Candidatus Wolfebacteria bacterium	TRUE	0.717	775	2.5e-247								TCP-1/cpn60 chaperonin family [PF00118.26]		sp|B2UKV8|CH60_AKKM8 60 kDa chaperonin; Xh	Xh	0	PMX_810_sub_00077	K04077	groEL, HSPD1; chaperonin GroEL	323			PMX_810_sub_00077_60_kDa_chaperonin	NO_SP	1.00003	0	0	0	0	0
PMX_810_sub_00078	C	K04078	chaperonin GroES	A0A2M7EAZ3_9BACT	UniRef90_A0A2M7EAZ3 10 kDa chaperonin n=4 Tax=Parcubacteria group TaxID=1794811 RepID=A0A2M7EAZ3_9BACT	Parcubacteria group	FALSE	0.706	139	1.378e-35								Chaperonin 10 Kd subunit [PF00166.23]		sp|P26195|CH10_TATMI 10 kDa chaperonin; Xh	Xh	0	PMX_810_sub_00078	K04078	groES, HSPE1; chaperonin GroES	70			PMX_810_sub_00078_10_kDa_chaperonin_5	NO_SP	1.00003	0	0	0	0	0
PMX_810_sub_00079	C	K08972	putative membrane protein	A0A0G1FT62_9BACT	UniRef90_A0A0G1FT62 Uncharacterized protein n=1 Tax=Parcubacteria group bacterium GW2011_GWF2_43_11 TaxID=1618967 RepID=A0A0G1FT62_9BACT	Parcubacteria group bacterium GW2011_GWF2_43_11	FALSE	0.44	89	1.038e-17								Mycobacterial 4 TMS phage holin, superfamily IV [PF04020.15]				0	PMX_810_sub_00079	K08972	K08972; putative membrane protein	24			PMX_810_sub_00079_hypothetical_protein	NO_SP	0.999979	0	0	0	0	0
PMX_810_sub_00080	C	K03075	preprotein translocase subunit SecG	A0A0G1WVX9_9BACT	UniRef90_A0A0G1WVX9 Protein-export membrane protein SecG n=3 Tax=Parcubacteria group TaxID=1794811 RepID=A0A0G1WVX9_9BACT	Parcubacteria group	FALSE	0.519	71	1.523e-12								Preprotein translocase SecG subunit [PF03840.16]				0	PMX_810_sub_00080	K03075	secG; preprotein translocase subunit SecG	13			PMX_810_sub_00080_Protein-export_membrane_protein_SecG	NO_SP	0.999984	1.1e-05	0	0	0	0
PMX_810_sub_00081	B	K02035	peptide/nickel transport system substrate-binding protein	A0A2M7EBY7_9BACT	UniRef90_A0A2M7EBY7 Uncharacterized protein n=3 Tax=Candidatus Nealsonbacteria TaxID=1817911 RepID=A0A2M7EBY7_9BACT	Candidatus Nealsonbacteria	TRUE	0.492	607	1.65e-187								Bacterial extracellular solute-binding proteins, family 5 Middle [PF00496.24]				0	PMX_810_sub_00081	K02035	ABC.PE.S; peptide/nickel transport system substrate-binding protein	33	K25103	1	PMX_810_sub_00081_hypothetical_protein	NO_SP	1.00004	0	0	0	0	0
PMX_810_sub_00082	B	K00963	UTP--glucose-1-phosphate uridylyltransferase [EC:2.7.7.9]	A0A7C3ZFJ6_9BACT	UniRef90_A0A7C3ZFJ6 UTP--glucose-1-phosphate uridylyltransferase n=1 Tax=Candidatus Wolfebacteria bacterium TaxID=2030812 RepID=A0A7C3ZFJ6_9BACT	Candidatus Wolfebacteria bacterium	TRUE	0.762	450	1.751e-139								Nucleotidyl transferase [PF00483.25]; MobA-like NTP transferase domain [PF12804.9]		sp|P55257|RMLA_YEREN Glucose-1-phosphate thymidylyltransferase; Xh	Xh	0	PMX_810_sub_00082	K00963	UGP2, galU, galF; UTP--glucose-1-phosphate uridylyltransferase [EC:2.7.7.9]	142			PMX_810_sub_00082_UTP--glucose-1-phosphate_uridylyltransferase	NO_SP	1.00001	0	0	0	0	0
PMX_810_sub_00084	C			A0A0G1N2I2_9BACT	UniRef90_A0A0G1N2I2 Cell wall biogenesis regulatory protein n=2 Tax=Parcubacteria group TaxID=1794811 RepID=A0A0G1N2I2_9BACT	Parcubacteria group	FALSE	0.747	81	1.449e-16								DegT/DnrJ/EryC1/StrS aminotransferase family [PF01041.19]				0	PMX_810_sub_00084			4	K13017	1	PMX_810_sub_00084_dTDP-3-amino-3,4,6-trideoxy-alpha-D-glucose_transaminase	NO_SP	0.999991	0	0	0	0	0
PMX_810_sub_00085	B	K13019	UDP-GlcNAc3NAcA epimerase [EC:5.1.3.23]	A0A1G2L6K3_9BACT	UniRef90_A0A1G2L6K3 UDP-N-acetylglucosamine 2-epimerase n=1 Tax=Candidatus Sungbacteria bacterium RIFCSPLOWO2_01_FULL_47_10 TaxID=1802276 RepID=A0A1G2L6K3_9BACT	Candidatus Sungbacteria bacterium RIFCSPLOWO2_01_FULL_47_10	TRUE	0.606	407	1.078e-123								UDP-N-acetylglucosamine 2-epimerase [PF02350.21]				0	PMX_810_sub_00085	K13019	wbpI, wlbD; UDP-GlcNAc3NAcA epimerase [EC:5.1.3.23]	154	K01791	16	PMX_810_sub_00085_UDP-2,3-diacetamido-2,3-dideoxy-D-glucuronate_2-epimerase	NO_SP	1.00002	0	0	0	0	0
PMX_810_sub_00086	C			A0A2G9YD52_9BACT	UniRef90_A0A2G9YD52 Uncharacterized protein (Fragment) n=1 Tax=Candidatus Portnoybacteria bacterium CG23_combo_of_CG06-09_8_20_14_all_37_13 TaxID=1974819 RepID=A0A2G9YD52_9BACT	Candidatus Portnoybacteria bacterium CG23_combo_of_CG06-09_8_20_14_all_37_13	FALSE	0.437	344	7.206e-100												0	PMX_810_sub_00086			8	K06409	1	PMX_810_sub_00086_hypothetical_protein	NO_SP	0.999987	0	0	0	0	0
PMX_810_sub_00087	C			A0A2N3AS62_9BACT	UniRef90_A0A2N3AS62 Uncharacterized protein n=1 Tax=Candidatus Atribacteria bacterium HGW-Atribacteria-1 TaxID=2013676 RepID=A0A2N3AS62_9BACT	Candidatus Atribacteria bacterium HGW-Atribacteria-1	FALSE	0.431	312	1.592e-89												0	PMX_810_sub_00087			64			PMX_810_sub_00087_hypothetical_protein	NO_SP	0.999977	0	0	0	0	0
PMX_810_sub_00088	C			A0A410FTJ2_9BACT	UniRef90_A0A410FTJ2 Glycosyl transferase family 1 n=1 Tax=Candidatus Bipolaricaulis sibiricus TaxID=2501609 RepID=A0A410FTJ2_9BACT	Candidatus Bipolaricaulis sibiricus	FALSE	0.465	311	3.636e-90								Glycosyl transferases group 1 [PF00534.22]; Glycosyl transferases group 1 [PF13692.8]; Glycosyl transferases group 1 [PF13524.8]	GT4 sucrose synthase (EC 2.4.1.13); sucrose-phosphate synthase (EC 2.4.1.14); alpha-glucosyltransferase (EC 2.4.1.52); lipopolysaccharide N-acetylglucosaminyltransferase (EC 2.4.1.56); phosphatidylinositol alpha-mannosyltransferase (EC 2.4.1.57); GDP-Man: Man1GlcNAc2-PP-dolichol alpha-1,3-mannosyltransferase (EC 2.4.1.132); GDP-Man: Man3GlcNAc2-PP-dolichol/Man4GlcNAc2-PP-dolichol alpha-1,2-mannos…			0	PMX_810_sub_00088			136			PMX_810_sub_00088_D-inositol-3-phosphate_glycosyltransferase	NO_SP	1.00001	0	0	0	0	0
PMX_810_sub_00089	C	K02501	imidazole glycerol-phosphate synthase subunit HisH [EC:4.3.2.10]	A0A2M8AD37_9FLAO	UniRef90_A0A2M8AD37 Imidazole glycerol phosphate synthase subunit HisH n=1 Tax=Flavobacteriales bacterium CG_4_9_14_3_um_filter_32_8 TaxID=1974004 RepID=A0A2M8AD37_9FLAO	Flavobacteriales bacterium CG_4_9_14_3_um_filter_32_8	FALSE	0.656	252	8.304e-73	MER0231427	C26	MER0231427 - imidazole glycerol phosphate synthase subunit HisH (Methanocella arvoryzae) [C26.965]#C26#{peptidase unit: 1-202}~source YP_686420~	FALSE	0.627	241	3.499e-71	Glutamine amidotransferase class-I [PF00117.30]; Peptidase C26 [PF07722.15]				0	PMX_810_sub_00089	K02501	hisH; imidazole glycerol-phosphate synthase subunit HisH [EC:4.3.2.10]	103			PMX_810_sub_00089_Imidazole_glycerol_phosphate_synthase_subunit_HisH	NO_SP	1.00001	0	0	0	0	0
PMX_810_sub_00090	C	K02500	imidazole glycerol-phosphate synthase subunit HisF [EC:4.3.2.10]	A0A2U2PI01_9SPHI	UniRef90_A0A2U2PI01 IGP synthase cyclase subunit n=1 Tax=Pararcticibacter amylolyticus TaxID=2173175 RepID=A0A2U2PI01_9SPHI	Pararcticibacter amylolyticus	FALSE	0.632	314	1.604e-93								Histidine biosynthesis protein [PF00977.23]; Dihydroorotate dehydrogenase [PF01180.23]				0	PMX_810_sub_00090	K02500	hisF; imidazole glycerol-phosphate synthase subunit HisF [EC:4.3.2.10]	134			PMX_810_sub_00090_Imidazole_glycerol_phosphate_synthase_subunit_HisF	NO_SP	1	0	0	0	0	0
PMX_810_sub_00091	B			A0A399ZSH1_9CHLR	UniRef90_A0A399ZSH1 N-acetyl sugar amidotransferase n=1 Tax=Anaerolineae bacterium TaxID=2052143 RepID=A0A399ZSH1_9CHLR	Anaerolineae bacterium	TRUE	0.606	417	1.452e-126								Queuosine biosynthesis protein QueC [PF06508.15]; tRNA methyl transferase [PF03054.18]; NAD synthase [PF02540.19]; Phosphoadenosine phosphosulfate reductase family [PF01507.21]				0	PMX_810_sub_00091			156			PMX_810_sub_00091_tRNA_Ile_-lysidine_synthase	NO_SP	1.00002	0	0	0	0	0
PMX_810_sub_00092	C	K16557	succinoglycan biosynthesis protein ExoA [EC:2.4.-.-]	A0A1G2DZU6_9BACT	UniRef90_A0A1G2DZU6 Glyco_trans_2-like domain-containing protein n=1 Tax=Candidatus Nealsonbacteria bacterium RBG_13_42_11 TaxID=1801663 RepID=A0A1G2DZU6_9BACT	Candidatus Nealsonbacteria bacterium RBG_13_42_11	FALSE	0.578	371	2.343e-111								Glycosyltransferase like family 2 [PF13641.8]; Glycosyl transferase family 2 [PF00535.28]; Glycosyl transferase family group 2 [PF13632.8]	GT27 polypeptide alpha-N-acetylgalactosaminyltransferase (EC 2.4.1.41) [GT27]; GT2 cellulose synthase (EC 2.4.1.12); chitin synthase (EC 2.4.1.16); dolichyl-phosphate beta-D-mannosyltransferase (EC 2.4.1.83); dolichyl-phosphate beta-glucosyltransferase (EC 2.4.1.117); N-acetylglucosaminyltransferase (EC 2.4.1.-); N-acetylgalactosaminyltransferase (EC 2.4.1.-); hyaluronan synthase (EC 2.4.1.212); …			0	PMX_810_sub_00092			124			PMX_810_sub_00092_Undecaprenyl-phosphate_4-deoxy-4-formamido-L-arabinose_transf	NO_SP	1.00002	0	0	0	0	0
PMX_810_sub_00093	C			UPI0005C16820	UniRef90_UPI0005C16820 acyltransferase family protein n=1 Tax=Desulfovibrio alcoholivorans TaxID=81406 RepID=UPI0005C16820	Desulfovibrio alcoholivorans	FALSE	0.246	109	3.079e-21								Acyltransferase family [PF01757.24]				0	PMX_810_sub_00093			9	K13663	1	PMX_810_sub_00093_hypothetical_protein	NO_SP	1	0	0	0	0	0
PMX_810_sub_00094	C	K01265	methionyl aminopeptidase [EC:3.4.11.18]	A0A2M7DB27_9BACT	UniRef90_A0A2M7DB27 Methionine aminopeptidase n=2 Tax=Candidatus Nealsonbacteria TaxID=1817911 RepID=A0A2M7DB27_9BACT	Candidatus Nealsonbacteria	FALSE	0.653	321	9.889e-96	MER0084277	M24A	MER0084277 - subfamily M24A unassigned peptidases (Halothermothrix orenii) [M24.UPA]#M24A#{peptidase unit: 1-249}~source ACL68899~	FALSE	0.521	245	1.047e-71	Metallopeptidase family M24 [PF00557.26]				0	PMX_810_sub_00094	K01265	map; methionyl aminopeptidase [EC:3.4.11.18]	149			PMX_810_sub_00094_Methionine_aminopeptidase_1	NO_SP	0.999999	0	0	0	0	0
PMX_810_sub_00095	C			A0A7C3U4L4_9BACT	UniRef90_A0A7C3U4L4 Adenylate kinase n=1 Tax=Candidatus Parcubacteria bacterium TaxID=2762014 RepID=A0A7C3U4L4_9BACT	Candidatus Parcubacteria bacterium	FALSE	0.529	229	3.954e-64								Adenylate kinase [PF00406.24]				0	PMX_810_sub_00095	K00939	adk, AK; adenylate kinase [EC:2.7.4.3]	36			PMX_810_sub_00095_Adenylate_kinase	NO_SP	1.00003	0	0	0	0	0
PMX_810_sub_00096	B	K03076	preprotein translocase subunit SecY	A0A1J5GV05_9BACT	UniRef90_A0A1J5GV05 Protein translocase subunit SecY n=5 Tax=Parcubacteria group TaxID=1794811 RepID=A0A1J5GV05_9BACT	Parcubacteria group	TRUE	0.656	556	6.332e-174								SecY [PF00344.22]				0	PMX_810_sub_00096	K03076	secY; preprotein translocase subunit SecY	247			PMX_810_sub_00096_Protein_translocase_subunit_SecY	NO_SP	0.999983	0	1e-06	0	0	0
PMX_810_sub_00097	C	K02876	large subunit ribosomal protein L15	A0A1J4WII0_9BACT	UniRef90_A0A1J4WII0 50S ribosomal protein L15 n=5 Tax=Bacteria candidate phyla TaxID=1783234 RepID=A0A1J4WII0_9BACT	Bacteria candidate phyla	FALSE	0.56	154	6.266e-40								Ribosomal proteins 50S-L15, 50S-L18e, 60S-L27A [PF00828.21]				0	PMX_810_sub_00097	K02876	RP-L15, MRPL15, rplO; large subunit ribosomal protein L15	45			PMX_810_sub_00097_50S_ribosomal_protein_L15	NO_SP	1.00002	0	0	0	0	0
PMX_810_sub_00098	C	K02988	small subunit ribosomal protein S5	A0A1J5H2Q5_9BACT	UniRef90_A0A1J5H2Q5 30S ribosomal protein S5 n=5 Tax=Parcubacteria group TaxID=1794811 RepID=A0A1J5H2Q5_9BACT	Parcubacteria group	FALSE	0.673	207	1.998e-56								Ribosomal protein S5, N-terminal domain [PF00333.22]; Ribosomal protein S5, C-terminal domain [PF03719.17]				0	PMX_810_sub_00098	K02988	RP-S5, MRPS5, rpsE; small subunit ribosomal protein S5	34			PMX_810_sub_00098_hypothetical_protein	NO_SP	1.00005	0	0	0	0	0
PMX_810_sub_00099	C	K02881	large subunit ribosomal protein L18	A0A2M7R7N5_9BACT	UniRef90_A0A2M7R7N5 50S ribosomal protein L18 n=3 Tax=Parcubacteria group TaxID=1794811 RepID=A0A2M7R7N5_9BACT	Parcubacteria group	FALSE	0.546	136	3.855e-34								Ribosomal L18 of archaea, bacteria, mitoch. and chloroplast [PF00861.24]				0	PMX_810_sub_00099	K02881	RP-L18, MRPL18, rplR; large subunit ribosomal protein L18	61			PMX_810_sub_00099_50S_ribosomal_protein_L18	NO_SP	1.00003	0	0	0	0	0
PMX_810_sub_00100	C	K02933	large subunit ribosomal protein L6	A0A0G1VRV5_9BACT	UniRef90_A0A0G1VRV5 50S ribosomal protein L6 n=3 Tax=Parcubacteria group TaxID=1794811 RepID=A0A0G1VRV5_9BACT	Parcubacteria group	FALSE	0.604	214	5.656e-60								Ribosomal protein L6 [PF00347.25]				0	PMX_810_sub_00100	K02933	RP-L6, MRPL6, rplF; large subunit ribosomal protein L6	125			PMX_810_sub_00100_50S_ribosomal_protein_L6	NO_SP	1.00001	0	0	0	0	0
PMX_810_sub_00101	C	K02994	small subunit ribosomal protein S8	A0A1G2DY12_9BACT	UniRef90_A0A1G2DY12 30S ribosomal protein S8 n=1 Tax=Candidatus Nealsonbacteria bacterium RBG_13_38_11 TaxID=1801662 RepID=A0A1G2DY12_9BACT	Candidatus Nealsonbacteria bacterium RBG_13_38_11	FALSE	0.584	153	1.2e-39								Ribosomal protein S8 [PF00410.21]				0	PMX_810_sub_00101	K02994	RP-S8, rpsH; small subunit ribosomal protein S8	57			PMX_810_sub_00101_30S_ribosomal_protein_S8	NO_SP	1.00002	0	0	0	0	0
PMX_810_sub_00102	C	K02954	small subunit ribosomal protein S14	A0A2G9YSK2_9BACT	UniRef90_A0A2G9YSK2 30S ribosomal protein S14 type Z n=6 Tax=Candidatus Nealsonbacteria TaxID=1817911 RepID=A0A2G9YSK2_9BACT	Candidatus Nealsonbacteria	FALSE	0.895	116	1.619e-28								Ribosomal protein S14p/S29e [PF00253.23]				0	PMX_810_sub_00102	K02954	RP-S14, MRPS14, rpsN; small subunit ribosomal protein S14	42			PMX_810_sub_00102_30S_ribosomal_protein_S14	NO_SP	1	0	0	0	0	0
PMX_810_sub_00103	C	K02931	large subunit ribosomal protein L5	A0A661TNP2_9BACT	UniRef90_A0A661TNP2 50S ribosomal protein L5 n=1 Tax=Candidatus Nealsonbacteria bacterium TaxID=2093793 RepID=A0A661TNP2_9BACT	Candidatus Nealsonbacteria bacterium	FALSE	0.647	237	5.903e-68								ribosomal L5P family C-terminus [PF00673.23]; Ribosomal protein L5 [PF00281.21]				0	PMX_810_sub_00103	K02931	RP-L5, MRPL5, rplE; large subunit ribosomal protein L5	85			PMX_810_sub_00103_50S_ribosomal_protein_L5	NO_SP	1.00005	0	0	0	0	0
PMX_810_sub_00104	C	K02895	large subunit ribosomal protein L24	A0A661TQX6_9BACT	UniRef90_A0A661TQX6 50S ribosomal protein L24 n=1 Tax=Candidatus Nealsonbacteria bacterium TaxID=2093793 RepID=A0A661TQX6_9BACT	Candidatus Nealsonbacteria bacterium	FALSE	0.583	134	7.173e-34								Ribosomal proteins 50S L24/mitochondrial 39S L24 [PF17136.6]				0	PMX_810_sub_00104	K02895	RP-L24, MRPL24, rplX; large subunit ribosomal protein L24	46			PMX_810_sub_00104_50S_ribosomal_protein_L24	NO_SP	1.00001	0	0	0	0	0
PMX_810_sub_00105	C	K02874	large subunit ribosomal protein L14	A0A554K2A0_9BACT	UniRef90_A0A554K2A0 50S ribosomal protein L14 n=1 Tax=Parcubacteria group bacterium Gr01-1014_30 TaxID=2017182 RepID=A0A554K2A0_9BACT	Parcubacteria group bacterium Gr01-1014_30	FALSE	0.79	201	9.608e-57								Ribosomal protein L14p/L23e [PF00238.21]; Ribosomal protein L16p/L10e [PF00252.20]				0	PMX_810_sub_00105	K02874	RP-L14, MRPL14, rplN; large subunit ribosomal protein L14	90			PMX_810_sub_00105_50S_ribosomal_protein_L14	NO_SP	1.00003	0	0	0	0	0
PMX_810_sub_00106	C	K02961	small subunit ribosomal protein S17	A0A1J5GYZ2_9BACT	UniRef90_A0A1J5GYZ2 30S ribosomal protein S17 n=5 Tax=Parcubacteria group TaxID=1794811 RepID=A0A1J5GYZ2_9BACT	Parcubacteria group	FALSE	0.705	110	9.459e-26								Ribosomal protein S17 [PF00366.22]				0	PMX_810_sub_00106	K02961	RP-S17, MRPS17, rpsQ; small subunit ribosomal protein S17	42			PMX_810_sub_00106_hypothetical_protein	NO_SP	0.999998	0	0	0	0	0
PMX_810_sub_00107	D																	Ribosomal L29 protein [PF00831.25]				0	PMX_810_sub_00107	K02904	RP-L29, rpmC; large subunit ribosomal protein L29	19			PMX_810_sub_00107_50S_ribosomal_protein_L29	NO_SP	1.00001	0	0	0	0	0
PMX_810_sub_00108	C	K02878	large subunit ribosomal protein L16	A0A1G2EFQ2_9BACT	UniRef90_A0A1G2EFQ2 50S ribosomal protein L16 n=1 Tax=Candidatus Nealsonbacteria bacterium RIFCSPLOWO2_01_FULL_43_32 TaxID=1801672 RepID=A0A1G2EFQ2_9BACT	Candidatus Nealsonbacteria bacterium RIFCSPLOWO2_01_FULL_43_32	FALSE	0.792	220	7.66e-63								Ribosomal protein L16p/L10e [PF00252.20]				0	PMX_810_sub_00108	K02878	RP-L16, MRPL16, rplP; large subunit ribosomal protein L16	109			PMX_810_sub_00108_50S_ribosomal_protein_L16	NO_SP	1.00001	0	0	0	0	0
PMX_810_sub_00109	C	K02982	small subunit ribosomal protein S3	A0A2G9YTV1_9BACT	UniRef90_A0A2G9YTV1 30S ribosomal protein S3 n=1 Tax=Candidatus Nealsonbacteria bacterium CG23_combo_of_CG06-09_8_20_14_all_39_17 TaxID=1974722 RepID=A0A2G9YTV1_9BACT	Candidatus Nealsonbacteria bacterium CG23_combo_of_CG06-09_8_20_14_all_39_17	FALSE	0.628	268	3.773e-78								Ribosomal protein S3, C-terminal domain [PF00189.22]; KH domain [PF07650.19]				0	PMX_810_sub_00109	K02982	RP-S3, rpsC; small subunit ribosomal protein S3	85			PMX_810_sub_00109_30S_ribosomal_protein_S3	NO_SP	1.00004	0	0	0	0	0
PMX_810_sub_00110	E																					0	PMX_810_sub_00110			3	K00371	1	PMX_810_sub_00110_hypothetical_protein	NO_SP	1.00001	0	0	0	0	0
PMX_810_sub_00111	E																					0	PMX_810_sub_00111			3			PMX_810_sub_00111_hypothetical_protein	NO_SP	0.999973	0	0	0	0	0
PMX_810_sub_00112	B	K07482	transposase, IS30 family	A0A2M7RFL4_9BACT	UniRef90_A0A2M7RFL4 Integrase catalytic domain-containing protein n=1 Tax=Candidatus Jorgensenbacteria bacterium CG_4_10_14_0_8_um_filter_39_13 TaxID=1974589 RepID=A0A2M7RFL4_9BACT	Candidatus Jorgensenbacteria bacterium CG_4_10_14_0_8_um_filter_39_13	TRUE	0.573	369	1.104e-110												0	PMX_810_sub_00112	K07482	K07482; transposase, IS30 family	78			PMX_810_sub_00112_IS30_family_transposase_ISAs2	NO_SP	0.999996	0	0	0	0	0
PMX_810_sub_00113	C			A0A1G2E3K8_9BACT	UniRef90_A0A1G2E3K8 TPR_REGION domain-containing protein n=3 Tax=Parcubacteria group TaxID=1794811 RepID=A0A1G2E3K8_9BACT	Parcubacteria group	FALSE	0.38	157	1.148e-38												0	PMX_810_sub_00113			3	K01992	1	PMX_810_sub_00113_hypothetical_protein	NO_SP	0.999974	0	0	0	0	0
PMX_810_sub_00114	B			A0A1J4WCQ7_9BACT	UniRef90_A0A1J4WCQ7 Uncharacterized protein n=3 Tax=Parcubacteria group TaxID=1794811 RepID=A0A1J4WCQ7_9BACT	Parcubacteria group	TRUE	0.567	389	3.604e-117								Cell cycle protein [PF01098.21]				0	PMX_810_sub_00114	K05837	rodA, mrdB; rod shape determining protein RodA	125			PMX_810_sub_00114_Peptidoglycan_glycosyltransferase_MrdB	NO_SP	0.999986	0	0	0	0	0
PMX_810_sub_00115	C			A0A2E8S0V3_9DELT	UniRef90_A0A2E8S0V3 SMB domain-containing protein n=1 Tax=Myxococcales bacterium TaxID=2026763 RepID=A0A2E8S0V3_9DELT	Myxococcales bacterium	FALSE	0.285	143	1.005e-30												0	PMX_810_sub_00115			3	K20276	1	PMX_810_sub_00115_hypothetical_protein	SP	0.133767	0.865562	0.00018	0.000195	0.000149	0.000141	CS pos: 27-28. Pr: 0.8487
PMX_810_sub_00116	E																					0	PMX_810_sub_00116						PMX_810_sub_00116_hypothetical_protein	NO_SP	1.00002	0	0	0	0	0
PMX_810_sub_00117	C			A0A7C4YQ42_9BACT	UniRef90_A0A7C4YQ42 Uncharacterized protein (Fragment) n=1 Tax=Candidatus Hydrogenedentes bacterium TaxID=2030809 RepID=A0A7C4YQ42_9BACT	Candidatus Hydrogenedentes bacterium	FALSE	0.304	196	1.535e-49												0	PMX_810_sub_00117			2	K20276	1	PMX_810_sub_00117_hypothetical_protein	NO_SP	0.99999	0	0	0	0	0
PMX_810_sub_00118	B			A0A7C4YQ42_9BACT	UniRef90_A0A7C4YQ42 Uncharacterized protein (Fragment) n=1 Tax=Candidatus Hydrogenedentes bacterium TaxID=2030809 RepID=A0A7C4YQ42_9BACT	Candidatus Hydrogenedentes bacterium	TRUE	0.314	370	1.284e-103												0	PMX_810_sub_00118			1	K21449	1	PMX_810_sub_00118_hypothetical_protein	SP	0.000242	0.999018	0.000237	0.000208	0.000159	0.000169	CS pos: 27-28. Pr: 0.9732
PMX_810_sub_00119	C			A0A1F6HPE2_9BACT	UniRef90_A0A1F6HPE2 Four helix bundle protein n=1 Tax=Candidatus Levybacteria bacterium RIFCSPHIGHO2_01_FULL_36_15 TaxID=1798586 RepID=A0A1F6HPE2_9BACT	Candidatus Levybacteria bacterium RIFCSPHIGHO2_01_FULL_36_15	FALSE	0.686	166	1.871e-44								23S rRNA-intervening sequence protein [PF05635.13]				0	PMX_810_sub_00119			69			PMX_810_sub_00119_hypothetical_protein	NO_SP	1.00001	0	0	0	0	0
PMX_810_sub_00120	E																					0	PMX_810_sub_00120			2	K05601	1	PMX_810_sub_00120_hypothetical_protein	NO_SP	0.99999	4e-06	0	0	0	0
PMX_810_sub_00121	C			A0A2M7VL67_9BACT	UniRef90_A0A2M7VL67 Uncharacterized protein n=2 Tax=Bacteria candidate phyla TaxID=1783234 RepID=A0A2M7VL67_9BACT	Bacteria candidate phyla	FALSE	0.383	107	1.435e-20								Type IV secretion system pilin [PF18895.2]				0	PMX_810_sub_00121			2			PMX_810_sub_00121_hypothetical_protein	NO_SP	1.00001	0	0	0	0	0
PMX_810_sub_00122	C			A0A2H0YDY9_9BACT	UniRef90_A0A2H0YDY9 Uncharacterized protein (Fragment) n=1 Tax=Parcubacteria group bacterium CG08_land_8_20_14_0_20_38_56 TaxID=2014322 RepID=A0A2H0YDY9_9BACT	Parcubacteria group bacterium CG08_land_8_20_14_0_20_38_56	FALSE	0.276	126	1.209e-26												0	PMX_810_sub_00122			3	K03201	2	PMX_810_sub_00122_hypothetical_protein	SP	0.280567	0.71391	0.002975	0.001085	0.000641	0.000836	CS pos: 31-32. Pr: 0.7734
PMX_810_sub_00123	E																					0	PMX_810_sub_00123			3	K00526	1	PMX_810_sub_00123_hypothetical_protein	NO_SP	1.00004	8e-06	0	0	0	0
PMX_810_sub_00124	C			S6F554_LACLL	UniRef90_S6F554 Uncharacterized protein n=1 Tax=Lactococcus lactis subsp. lactis A12 TaxID=1137134 RepID=S6F554_LACLL	Lactococcus lactis subsp. lactis A12	FALSE	0.423	71	6.544e-10												0	PMX_810_sub_00124			3	K01669	1	PMX_810_sub_00124_hypothetical_protein	NO_SP	1.00001	0	0	0	0	0
PMX_810_sub_00125	B	K03046	DNA-directed RNA polymerase subunit beta' [EC:2.7.7.6]	A0A1J5GSK6_9BACT	UniRef90_A0A1J5GSK6 DNA-directed RNA polymerase subunit beta' n=6 Tax=Parcubacteria group TaxID=1794811 RepID=A0A1J5GSK6_9BACT	Parcubacteria group	TRUE	0.672	1640	0								RNA polymerase Rpb1, domain 5 [PF04998.19]; RNA polymerase Rpb1, domain 1 [PF04997.14]; RNA polymerase Rpb1, domain 2 [PF00623.22]; RNA polymerase Rpb1, domain 3 [PF04983.20]; RNA polymerase Rpb1, domain 4 [PF05000.19]		REFSEQ putative DNA-directed RNA polymerase beta subunit; Xu	Xu	0	PMX_810_sub_00125	K03046	rpoC; DNA-directed RNA polymerase subunit beta' [EC:2.7.7.6]	565			PMX_810_sub_00125_DNA-directed_RNA_polymerase_subunit_beta_	NO_SP	1.00001	0	0	0	0	0
PMX_810_sub_00126	B	K03043	DNA-directed RNA polymerase subunit beta [EC:2.7.7.6]	A0A2H0TIS0_9BACT	UniRef90_A0A2H0TIS0 DNA-directed RNA polymerase subunit beta n=3 Tax=Bacteria candidate phyla TaxID=1783234 RepID=A0A2H0TIS0_9BACT	Bacteria candidate phyla	TRUE	0.764	1378	0								RNA polymerase Rpb2, domain 6 [PF00562.30]; RNA polymerase Rpb2, domain 3 [PF04565.18]; RNA polymerase Rpb2, domain 2 [PF04561.16]; RNA polymerase beta subunit external 1 domain [PF10385.11]; RNA polymerase Rpb2, domain 7 [PF04560.22]; RNA polymerase beta subunit [PF04563.17]				0	PMX_810_sub_00126	K03043	rpoB; DNA-directed RNA polymerase subunit beta [EC:2.7.7.6]	401			PMX_810_sub_00126_DNA-directed_RNA_polymerase_subunit_beta	NO_SP	1.00002	0	0	0	0	0
PMX_810_sub_00127	C	K09951	CRISPR-associated protein Cas2	A0A2M7Z4M7_9BACT	UniRef90_A0A2M7Z4M7 CRISPR-associated endoribonuclease Cas2 n=1 Tax=Candidatus Nealsonbacteria bacterium CG_4_9_14_3_um_filter_37_13 TaxID=1974695 RepID=A0A2M7Z4M7_9BACT	Candidatus Nealsonbacteria bacterium CG_4_9_14_3_um_filter_37_13	FALSE	0.752	143	3.333e-37								CRISPR associated protein Cas2 [PF09827.11]				0	PMX_810_sub_00127	K09951	cas2; CRISPR-associated protein Cas2	31			PMX_810_sub_00127_CRISPR-associated_endoribonuclease_Cas2	NO_SP	1.00002	0	0	0	0	0
PMX_810_sub_00128	B	K15342	CRISP-associated protein Cas1	A0A2M7Z4V8_9BACT	UniRef90_A0A2M7Z4V8 CRISPR-associated endonuclease Cas1 n=1 Tax=Candidatus Nealsonbacteria bacterium CG_4_9_14_3_um_filter_37_13 TaxID=1974695 RepID=A0A2M7Z4V8_9BACT	Candidatus Nealsonbacteria bacterium CG_4_9_14_3_um_filter_37_13	TRUE	0.644	402	9.1e-123								CRISPR associated protein Cas1 [PF01867.18]				0	PMX_810_sub_00128	K15342	cas1; CRISP-associated protein Cas1	112			PMX_810_sub_00128_CRISPR-associated_endonuclease_Cas1	NO_SP	0.999972	0	0	0	0	0
PMX_810_sub_00129	C	K07464	CRISPR-associated exonuclease Cas4 [EC:3.1.12.1]	A0A2G9YFA0_9BACT	UniRef90_A0A2G9YFA0 CRISPR-associated exonuclease Cas4 n=1 Tax=Parcubacteria group bacterium CG23_combo_of_CG06-09_8_20_14_all_35_9 TaxID=2014336 RepID=A0A2G9YFA0_9BACT	Parcubacteria group bacterium CG23_combo_of_CG06-09_8_20_14_all_35_9	FALSE	0.701	254	7.608e-74								Domain of unknown function DUF83 [PF01930.19]				0	PMX_810_sub_00129	K07464	cas4; CRISPR-associated exonuclease Cas4 [EC:3.1.12.1]	34			PMX_810_sub_00129_hypothetical_protein	NO_SP	1.00001	0	0	0	0	0
PMX_810_sub_00130	B			A0A1G2G724_9BACT	UniRef90_A0A1G2G724 Uncharacterized protein n=1 Tax=Candidatus Ryanbacteria bacterium RIFCSPHIGHO2_01_FULL_48_27 TaxID=1802115 RepID=A0A1G2G724_9BACT	Candidatus Ryanbacteria bacterium RIFCSPHIGHO2_01_FULL_48_27	TRUE	0.477	1156	0								RuvC nuclease domain [PF18516.3]; Alpha helical recognition lobe domain [PF18501.3]; Nuclease domain [PF18510.3]				0	PMX_810_sub_00130			204			PMX_810_sub_00130_CRISPR-associated_endonuclease_Cas12a	NO_SP	1.00002	0	0	0	0	0
PMX_810_sub_00131	C			A0A2M6X9S2_9BACT	UniRef90_A0A2M6X9S2 DNA damage-inducible protein D n=1 Tax=bacterium (Candidatus Torokbacteria) CG09_land_8_20_14_0_10_42_11 TaxID=2014298 RepID=A0A2M6X9S2_9BACT	bacterium (Candidatus Torokbacteria) CG09_land_8_20_14_0_10_42_11	FALSE	0.748	113	8.249e-27												0	PMX_810_sub_00131	K14623	dinD; DNA-damage-inducible protein D	12			PMX_810_sub_00131_Steroid_C26-monooxygenase	NO_SP	0.999998	0	0	0	0	0
PMX_810_sub_00132	C			A0A1F5Q9G5_9BACT	UniRef90_A0A1F5Q9G5 DUF5666 domain-containing protein n=1 Tax=Candidatus Doudnabacteria bacterium RIFCSPLOWO2_02_FULL_48_13 TaxID=1817845 RepID=A0A1F5Q9G5_9BACT	Candidatus Doudnabacteria bacterium RIFCSPLOWO2_02_FULL_48_13	FALSE	0.377	98	2.848e-20												0	PMX_810_sub_00132			7	K00640	1	PMX_810_sub_00132_hypothetical_protein	NO_SP	0.551672	0.447707	0.000173	0.000192	0.000145	0.00013
PMX_810_sub_00133	B	K02004	putative ABC transport system permease protein	A0A554LFS8_9BACT	UniRef90_A0A554LFS8 Uncharacterized protein n=1 Tax=Parcubacteria group bacterium Licking1014_17 TaxID=2017171 RepID=A0A554LFS8_9BACT	Parcubacteria group bacterium Licking1014_17	TRUE	0.622	497	1.063e-153								MacB-like periplasmic core domain [PF12704.9]; FtsX-like permease family [PF02687.23]				0	PMX_810_sub_00133	K02004	ABC.CD.P; putative ABC transport system permease protein	175			PMX_810_sub_00133_Macrolide_export_ATP-binding_permease_protein_MacB	NO_SP	0.850056	0	7e-05	0	0	0.149891
PMX_810_sub_00134	B	K07133	uncharacterized protein	A0A1V5VPC9_9BACT	UniRef90_A0A1V5VPC9 Uncharacterized protein n=1 Tax=Microgenomates group bacterium ADurb.Bin219 TaxID=1852933 RepID=A0A1V5VPC9_9BACT	Microgenomates group bacterium ADurb.Bin219	TRUE	0.946	701	7.262e-224								AAA domain [PF13173.8]; Domain of unknown function (DUF4143) [PF13635.8]; AAA domain [PF13401.8]				0	PMX_810_sub_00134	K07133	K07133; uncharacterized protein	127			PMX_810_sub_00134_hypothetical_protein	NO_SP	1.00002	0	0	0	0	0
PMX_810_sub_00135	E																					0	PMX_810_sub_00135						PMX_810_sub_00135_hypothetical_protein	NO_SP	1.00002	0	0	0	0	0
PMX_810_sub_00136	C			A0A1G2HPH8_9BACT	UniRef90_A0A1G2HPH8 Uncharacterized protein n=1 Tax=Candidatus Staskawiczbacteria bacterium RIFCSPHIGHO2_01_FULL_39_25 TaxID=1802202 RepID=A0A1G2HPH8_9BACT	Candidatus Staskawiczbacteria bacterium RIFCSPHIGHO2_01_FULL_39_25	FALSE	0.498	308	1.548e-89								Monogalactosyldiacylglycerol (MGDG) synthase [PF06925.13]; Glycosyltransferase family 28 C-terminal domain [PF04101.18]; UDP-N-acetylglucosamine 2-epimerase [PF02350.21]	GT28 1,2-diacylglycerol 3-beta-galactosyltransferase (EC 2.4.1.46); 1,2-diacylglycerol 3-beta-glucosyltransferase (EC 2.4.1.157); UDP-GlcNAc: Und-PP-MurAc-pentapeptide beta-N-acetylglucosaminyltransferase (EC 2.4.1.227); digalactosyldiacylglycerol synthase (EC 2.4.1.241) [GT28]			0	PMX_810_sub_00136	K03429	ugtP; processive 1,2-diacylglycerol beta-glucosyltransferase [EC:2.4.1.315]	70			PMX_810_sub_00136_Processive_diacylglycerol_beta-glucosyltransferase	NO_SP	1	0	0	0	0	0
PMX_810_sub_00137	C	K09779	uncharacterized protein	A0A1V4V454_9EURY	UniRef90_A0A1V4V454 Uncharacterized protein n=2 Tax=Methanothrix TaxID=2222 RepID=A0A1V4V454_9EURY	Methanothrix	FALSE	0.647	85	2.314e-17								Domain of unknown function (DUF378) [PF04070.14]				0	PMX_810_sub_00137	K09779	K09779; uncharacterized protein	20			PMX_810_sub_00137_hypothetical_protein	NO_SP	0.999979	0	0	0	0	0
PMX_810_sub_00138	B			A0A7J3DNW7_9ARCH	UniRef90_A0A7J3DNW7 PDZ domain-containing protein n=1 Tax=archaeon TaxID=1906665 RepID=A0A7J3DNW7_9ARCH	archaeon	TRUE	0.703	478	2.678e-148	MER0900520	S01C	MER0900520 - subfamily S1C unassigned peptidases () [S01.UPC]#S01C#{peptidase unit: 120-398}~source K2B4K2~	FALSE	0.511	269	3.285e-78	Trypsin-like peptidase domain [PF13365.8]; PDZ domain [PF13180.8]; PDZ domain [PF17820.3]				0	PMX_810_sub_00138			41	K04771	36	PMX_810_sub_00138_Putative_serine_protease_HtrA	NO_SP	1.00003	0	0	0	0	0
PMX_810_sub_00140	B			A0A2M7DBQ7_9BACT	UniRef90_A0A2M7DBQ7 ISNCY family transposase n=2 Tax=Bacteria TaxID=2 RepID=A0A2M7DBQ7_9BACT	Bacteria	TRUE	0.535	431	1.003e-130												0	PMX_810_sub_00140			110			PMX_810_sub_00140_hypothetical_protein	NO_SP	1.00003	0	0	0	0	0
PMX_810_sub_00141	E																					0	PMX_810_sub_00141						PMX_810_sub_00141_hypothetical_protein	NO_SP	0.999999	0	0	0	0	0
PMX_810_sub_00142	C			X1GCN7_9ZZZZ	UniRef90_X1GCN7 Uncharacterized protein (Fragment) n=1 Tax=marine sediment metagenome TaxID=412755 RepID=X1GCN7_9ZZZZ	marine sediment metagenome	FALSE	0.453	135	1.876e-32												0	PMX_810_sub_00142			2	K10942	1	PMX_810_sub_00142_hypothetical_protein	NO_SP	0.999997	0	0	0	0	0
PMX_810_sub_00143	B			A0A1F6HEM8_9BACT	UniRef90_A0A1F6HEM8 ATPase n=1 Tax=Candidatus Levybacteria bacterium RBG_16_35_6 TaxID=1798585 RepID=A0A1F6HEM8_9BACT	Candidatus Levybacteria bacterium RBG_16_35_6	TRUE	0.56	873	1.53e-275								E1-E2 ATPase [PF00122.22]; haloacid dehalogenase-like hydrolase [PF00702.28]; Cation transporting ATPase, C-terminus [PF00689.23]; Cation transporter/ATPase, N-terminus [PF00690.28]; Cation transport ATPase (P-type) [PF13246.8]				0	PMX_810_sub_00143	K01537	ATP2C; P-type Ca2+ transporter type 2C [EC:7.2.2.10]	336			PMX_810_sub_00143_Calcium-transporting_ATPase_1	NO_SP	0.999993	0	0	0	0	0
PMX_810_sub_00144	B			A0A1V5R9R0_9BACT	UniRef90_A0A1V5R9R0 Uncharacterized protein n=1 Tax=Parcubacteria group bacterium ADurb.Bin316 TaxID=1852942 RepID=A0A1V5R9R0_9BACT	Parcubacteria group bacterium ADurb.Bin316	TRUE	0.596	377	5.054e-114												0	PMX_810_sub_00144			2	K01875	1	PMX_810_sub_00144_hypothetical_protein	NO_SP	0.999796	0.000223	0	0	0	0
PMX_810_sub_00145	B			A0A1F5TRZ9_9BACT	UniRef90_A0A1F5TRZ9 Uncharacterized protein n=1 Tax=Candidatus Falkowbacteria bacterium RIFOXYC2_FULL_47_12 TaxID=1798004 RepID=A0A1F5TRZ9_9BACT	Candidatus Falkowbacteria bacterium RIFOXYC2_FULL_47_12	TRUE	0.835	533	9.336e-168								Virulence protein RhuM family [PF13310.8]				0	PMX_810_sub_00145			150			PMX_810_sub_00145_hypothetical_protein	NO_SP	1.00002	0	0	0	0	0
PMX_810_sub_00146	C	K18831	HTH-type transcriptional regulator / antitoxin HigA	A0A2A3UH62_9SPHI	UniRef90_A0A2A3UH62 Transcriptional regulator n=1 Tax=Sphingobacteriaceae bacterium TaxID=2021370 RepID=A0A2A3UH62_9SPHI	Sphingobacteriaceae bacterium	FALSE	0.643	119	6.815e-29												0	PMX_810_sub_00146	K18831	higA; HTH-type transcriptional regulator / antitoxin HigA	29			PMX_810_sub_00146_Antitoxin_HigA	NO_SP	1.00001	0	0	0	0	0
PMX_810_sub_00147	B	K07341	death on curing protein	A0A2M7VCR3_9BACT	UniRef90_A0A2M7VCR3 Death-on-curing protein n=3 Tax=Candidatus Levybacteria TaxID=1752719 RepID=A0A2M7VCR3_9BACT	Candidatus Levybacteria	TRUE	0.664	422	2.38e-129								Virulence protein RhuM family [PF13310.8]; Fic/DOC family [PF02661.20]				0	PMX_810_sub_00147			148			PMX_810_sub_00147_hypothetical_protein	NO_SP	1.00002	0	0	0	0	0
PMX_810_sub_00148	E																					0	PMX_810_sub_00148						PMX_810_sub_00148_hypothetical_protein	NO_SP	0.999991	0	0	0	0	0
PMX_810_sub_00149	E																					0	PMX_810_sub_00149						PMX_810_sub_00149_hypothetical_protein	NO_SP	0.999986	0	3e-06	0	0	0
PMX_810_sub_00150	E																					0	PMX_810_sub_00150						PMX_810_sub_00150_hypothetical_protein	NO_SP	0.999987	0	0	0	0	0
PMX_810_sub_00152	C	K03424	TatD DNase family protein [EC:3.1.21.-]	A0A2M6XUL0_9BACT	UniRef90_A0A2M6XUL0 Hydrolase TatD n=1 Tax=bacterium (Candidatus Gribaldobacteria) CG08_land_8_20_14_0_20_39_15 TaxID=2014273 RepID=A0A2M6XUL0_9BACT	bacterium (Candidatus Gribaldobacteria) CG08_land_8_20_14_0_20_39_15	FALSE	0.562	121	5.298e-29								TatD related DNase [PF01026.23]				0	PMX_810_sub_00152	K03424	tatD; TatD DNase family protein [EC:3.1.21.-]	19			PMX_810_sub_00152_D-aminoacyl-tRNA_deacylase	NO_SP	0.999972	0	0	0	0	0
PMX_810_sub_00153	C	K00943	dTMP kinase [EC:2.7.4.9]	A0A7C6EQ85_9BACT	UniRef90_A0A7C6EQ85 Thymidylate kinase n=1 Tax=Bacteroidetes bacterium TaxID=1898104 RepID=A0A7C6EQ85_9BACT	Bacteroidetes bacterium	FALSE	0.518	190	3.093e-51								Thymidylate kinase [PF02223.19]; Deoxynucleoside kinase [PF01712.21]; AAA domain [PF13671.8]				0	PMX_810_sub_00153	K00943	tmk, DTYMK; dTMP kinase [EC:2.7.4.9]	64			PMX_810_sub_00153_Thymidylate_kinase	NO_SP	1.00005	0	0	0	0	0
PMX_810_sub_00154	B			A0A2G9YV08_9BACT	UniRef90_A0A2G9YV08 Uncharacterized protein n=1 Tax=Candidatus Nealsonbacteria bacterium CG23_combo_of_CG06-09_8_20_14_all_39_17 TaxID=1974722 RepID=A0A2G9YV08_9BACT	Candidatus Nealsonbacteria bacterium CG23_combo_of_CG06-09_8_20_14_all_39_17	TRUE	0.635	664	4.332e-209								Thymidylate synthase complementing protein [PF02511.17]				0	PMX_810_sub_00154						PMX_810_sub_00154_Flavin-dependent_thymidylate_synthase	NO_SP	1.00002	0	0	0	0	0
PMX_810_sub_00155	C	K01494	dCTP deaminase [EC:3.5.4.13]	A0A2G9YV09_9BACT	UniRef90_A0A2G9YV09 dCTP deaminase n=1 Tax=Candidatus Nealsonbacteria bacterium CG23_combo_of_CG06-09_8_20_14_all_39_17 TaxID=1974722 RepID=A0A2G9YV09_9BACT	Candidatus Nealsonbacteria bacterium CG23_combo_of_CG06-09_8_20_14_all_39_17	FALSE	0.744	286	1.162e-84								2'-deoxycytidine 5'-triphosphate deaminase (DCD) [PF06559.13]; dUTPase [PF00692.21]				0	PMX_810_sub_00155	K01494	dcd; dCTP deaminase [EC:3.5.4.13]	101			PMX_810_sub_00155_dCTP_deaminase	NO_SP	1.00001	0	0	0	0	0
PMX_810_sub_00156	E																					0	PMX_810_sub_00156			1			PMX_810_sub_00156_hypothetical_protein	NO_SP	0.999987	0	0	0	0	0
PMX_810_sub_00157	E																					0	PMX_810_sub_00157			5			PMX_810_sub_00157_hypothetical_protein	NO_SP	0.999982	0	0	0	0	0
PMX_810_sub_00158	C	K07075	uncharacterized protein	A0A7C1PY91_9EURY	UniRef90_A0A7C1PY91 Polbeta domain-containing protein n=2 Tax=Archaea TaxID=2157 RepID=A0A7C1PY91_9EURY	Archaea	FALSE	0.64	111	6.053e-26								Polymerase beta, Nucleotidyltransferase [PF18765.3]; Nucleotidyltransferase domain [PF01909.25]				0	PMX_810_sub_00158	K07075	K07075; uncharacterized protein	31			PMX_810_sub_00158_hypothetical_protein	NO_SP	0.999997	0	0	0	0	0
PMX_810_sub_00159	C	K02867	large subunit ribosomal protein L11	A0A2G9YYL6_9BACT	UniRef90_A0A2G9YYL6 50S ribosomal protein L11 n=2 Tax=Candidatus Nealsonbacteria TaxID=1817911 RepID=A0A2G9YYL6_9BACT	Candidatus Nealsonbacteria	FALSE	0.654	184	2.31e-50								Ribosomal protein L11, RNA binding domain [PF00298.21]; Ribosomal protein L11, N-terminal domain [PF03946.16]				0	PMX_810_sub_00159	K02867	RP-L11, MRPL11, rplK; large subunit ribosomal protein L11	84			PMX_810_sub_00159_50S_ribosomal_protein_L11	NO_SP	1.00004	0	0	0	0	0
PMX_810_sub_00160	C	K02601	transcription termination/antitermination protein NusG	A0A2H0WZ91_9BACT	UniRef90_A0A2H0WZ91 Transcription termination/antitermination protein NusG n=1 Tax=Candidatus Nealsonbacteria bacterium CG09_land_8_20_14_0_10_42_14 TaxID=1974707 RepID=A0A2H0WZ91_9BACT	Candidatus Nealsonbacteria bacterium CG09_land_8_20_14_0_10_42_14	FALSE	0.822	308	7.561e-93								Transcription termination factor nusG [PF02357.21]; KOW motif [PF00467.31]				0	PMX_810_sub_00160	K02601	nusG; transcription termination/antitermination protein NusG	106			PMX_810_sub_00160_Transcription_termination_antitermination_protein_NusG	NO_SP	1.00006	0	0	0	0	0
PMX_810_sub_00161	C	K03073	preprotein translocase subunit SecE	A0A2J0KUQ9_9BACT	UniRef90_A0A2J0KUQ9 Protein translocase subunit SecE n=1 Tax=Candidatus Moranbacteria bacterium CG08_land_8_20_14_0_20_34_16 TaxID=1974670 RepID=A0A2J0KUQ9_9BACT	Candidatus Moranbacteria bacterium CG08_land_8_20_14_0_20_34_16	FALSE	0.571	69	7.324e-12								SecE/Sec61-gamma subunits of protein translocation complex [PF00584.22]				0	PMX_810_sub_00161	K03073	secE; preprotein translocase subunit SecE	21			PMX_810_sub_00161_Protein_translocase_subunit_SecE	NO_SP	0.999997	0	0	0	0	0
PMX_810_sub_00162	E																					0	PMX_810_sub_00162			1	K22935	1	PMX_810_sub_00162_hypothetical_protein	NO_SP	0.999976	0	0	0	0	0
PMX_810_sub_00163	C			A0A0G1MYK9_9BACT	UniRef90_A0A0G1MYK9 Uncharacterized protein n=2 Tax=unclassified Parcubacteria group TaxID=1794840 RepID=A0A0G1MYK9_9BACT	unclassified Parcubacteria group	FALSE	0.591	130	5.535e-32								Protein of unknown function DUF86 [PF01934.19]				0	PMX_810_sub_00163			29			PMX_810_sub_00163_hypothetical_protein	NO_SP	1	0	0	0	0	0
PMX_810_sub_00164	C	K07075	uncharacterized protein	A0A1J4W543_9ARCH	UniRef90_A0A1J4W543 Polbeta domain-containing protein n=3 Tax=Candidatus Pacearchaeota TaxID=1801617 RepID=A0A1J4W543_9ARCH	Candidatus Pacearchaeota	FALSE	0.549	100	3.567e-22								Polymerase beta, Nucleotidyltransferase [PF18765.3]; Nucleotidyltransferase domain [PF01909.25]				0	PMX_810_sub_00164	K07075	K07075; uncharacterized protein	29			PMX_810_sub_00164_hypothetical_protein	NO_SP	1	0	0	0	0	0
PMX_810_sub_00165	B			X1GC82_9ZZZZ	UniRef90_X1GC82 DNA topoisomerase (ATP-hydrolyzing) (Fragment) n=1 Tax=marine sediment metagenome TaxID=412755 RepID=X1GC82_9ZZZZ	marine sediment metagenome	TRUE	0.773	604	1.91e-191								DNA gyrase B [PF00204.27]; DNA gyrase B subunit, carboxyl terminus [PF00986.23]; Toprim domain [PF01751.24]		sp|P41515|TOP2A_CRIGR DNA topoisomerase 2-alpha; Xh	Xh	0	PMX_810_sub_00165	K02470	gyrB; DNA gyrase subunit B [EC:5.6.2.2]	144			PMX_810_sub_00165_DNA_gyrase_subunit_B	NO_SP	1.00001	0	0	0	0	0
PMX_810_sub_00166	E																					0	PMX_810_sub_00166						PMX_810_sub_00166_Photosystem_II_protein_D1	NO_SP	1.00001	0	0	0	0	0
PMX_810_sub_00167	E																					0	PMX_810_sub_00167						PMX_810_sub_00167_hypothetical_protein	NO_SP	0.999998	0	0	0	0	0
PMX_810_sub_00168	C			A0A7C0VK34_9BACT	UniRef90_A0A7C0VK34 Uncharacterized protein n=1 Tax=bacterium TaxID=1869227 RepID=A0A7C0VK34_9BACT	bacterium	FALSE	0.468	109	5.884e-21								Type IV secretion system pilin [PF18895.2]				0	PMX_810_sub_00168			1			PMX_810_sub_00168_hypothetical_protein	SP	0.000279	0.998676	0.000324	0.000266	0.000223	0.000223	CS pos: 26-27. Pr: 0.9740
PMX_810_sub_00169	E																					0	PMX_810_sub_00169			1	K02040	1	PMX_810_sub_00169_hypothetical_protein	NO_SP	0.87935	0.120505	4.5e-05	3.8e-05	3e-05	2.9e-05
PMX_810_sub_00170	C			A0A0S7X527_9BACT	UniRef90_A0A0S7X527 Uncharacterized protein n=1 Tax=Parcubacteria bacterium DG_74_2 TaxID=1703766 RepID=A0A0S7X527_9BACT	Parcubacteria bacterium DG_74_2	FALSE	0.286	104	1.488e-19												0	PMX_810_sub_00170			3	K03201	1	PMX_810_sub_00170_hypothetical_protein	NO_SP	0.98258	0.008185	0.009103	4e-05	5.4e-05	3.5e-05
PMX_810_sub_00171	C			A0A2M7VL67_9BACT	UniRef90_A0A2M7VL67 Uncharacterized protein n=2 Tax=Bacteria candidate phyla TaxID=1783234 RepID=A0A2M7VL67_9BACT	Bacteria candidate phyla	FALSE	0.422	113	1.093e-22								Type IV secretion system pilin [PF18895.2]				0	PMX_810_sub_00171			2	K02351	1	PMX_810_sub_00171_hypothetical_protein	SP	0.000723	0.996034	0.000806	0.000877	0.000732	0.000809	CS pos: 26-27. Pr: 0.9489
PMX_810_sub_00172	C			A0A7C4YQ42_9BACT	UniRef90_A0A7C4YQ42 Uncharacterized protein (Fragment) n=1 Tax=Candidatus Hydrogenedentes bacterium TaxID=2030809 RepID=A0A7C4YQ42_9BACT	Candidatus Hydrogenedentes bacterium	FALSE	0.312	366	3.649e-103												0	PMX_810_sub_00172			2	K20276	1	PMX_810_sub_00172_hypothetical_protein	NO_SP	0.999991	0	0	0	0	0
PMX_810_sub_00173	C	K02913	large subunit ribosomal protein L33	A0A2M6XUA4_9BACT	UniRef90_A0A2M6XUA4 50S ribosomal protein L33 n=1 Tax=bacterium (Candidatus Gribaldobacteria) CG08_land_8_20_14_0_20_39_15 TaxID=2014273 RepID=A0A2M6XUA4_9BACT	bacterium (Candidatus Gribaldobacteria) CG08_land_8_20_14_0_20_39_15	FALSE	0.715	79	9.762e-16								Ribosomal protein L33 [PF00471.22]				0	PMX_810_sub_00173	K02913	RP-L33, MRPL33, rpmG; large subunit ribosomal protein L33	24			PMX_810_sub_00173_50S_ribosomal_protein_L33_2	NO_SP	0.999978	0	0	0	0	0
PMX_810_sub_00174	E																					0	PMX_810_sub_00174						PMX_810_sub_00174_hypothetical_protein	NO_SP	1.00004	0	0	0	0	0
PMX_810_sub_00175	E																					0	PMX_810_sub_00175			1	K03324	1	PMX_810_sub_00175_hypothetical_protein	NO_SP	0.999979	0	0	0	0	0
PMX_810_sub_00176	C			A0A1G2QP98_9BACT	UniRef90_A0A1G2QP98 Uncharacterized protein n=1 Tax=Candidatus Wildermuthbacteria bacterium GWA2_46_15 TaxID=1802443 RepID=A0A1G2QP98_9BACT	Candidatus Wildermuthbacteria bacterium GWA2_46_15	FALSE	0.636	132	5.981e-33												0	PMX_810_sub_00176			11	K06895	1	PMX_810_sub_00176_Photosystem_II_reaction_center_protein_T	NO_SP	1.00001	0	0	0	0	0
PMX_810_sub_00177	C			A0A1V6DWL0_9BACT	UniRef90_A0A1V6DWL0 Uncharacterized protein n=1 Tax=Parcubacteria group bacterium ADurb.Bin115 TaxID=1852936 RepID=A0A1V6DWL0_9BACT	Parcubacteria group bacterium ADurb.Bin115	FALSE	0.607	129	4.806e-32												0	PMX_810_sub_00177			3	K04099	1	PMX_810_sub_00177_hypothetical_protein	NO_SP	0.840188	0.159632	5.9e-05	4.3e-05	4.1e-05	4.1e-05
PMX_810_sub_00178	C			A0A1F8F0I5_9BACT	UniRef90_A0A1F8F0I5 Uncharacterized protein n=1 Tax=Candidatus Yanofskybacteria bacterium RIFCSPHIGHO2_01_FULL_44_17 TaxID=1802668 RepID=A0A1F8F0I5_9BACT	Candidatus Yanofskybacteria bacterium RIFCSPHIGHO2_01_FULL_44_17	FALSE	0.518	72	9.744e-13												0	PMX_810_sub_00178			2	K01993	1	PMX_810_sub_00178_hypothetical_protein	NO_SP	0.999974	2e-06	0	0	0	0
PMX_810_sub_00179	E																					0	PMX_810_sub_00179			1	K03073	1	PMX_810_sub_00179_hypothetical_protein	SP	0.000215	0.999141	0.000184	0.000183	0.000148	0.000139	CS pos: 25-26. Pr: 0.9659
PMX_810_sub_00180	C			A0A7C5HTR9_9BACT	UniRef90_A0A7C5HTR9 SLT_2 domain-containing protein n=1 Tax=Candidatus Parcubacteria bacterium TaxID=2762014 RepID=A0A7C5HTR9_9BACT	Candidatus Parcubacteria bacterium	FALSE	0.703	274	1.733e-71								Transglycosylase SLT domain [PF13406.8]				0	PMX_810_sub_00180						PMX_810_sub_00180_Major_outer_membrane_lipoprotein_Lpp	SP	0.000226	0.999027	0.000204	0.000208	0.00017	0.000162	CS pos: 23-24. Pr: 0.9754
PMX_810_sub_00181	C			A0A1G2F3R7_9BACT	UniRef90_A0A1G2F3R7 Four helix bundle protein n=1 Tax=Candidatus Portnoybacteria bacterium RBG_13_40_8 TaxID=1801990 RepID=A0A1G2F3R7_9BACT	Candidatus Portnoybacteria bacterium RBG_13_40_8	FALSE	0.769	183	1.851e-50								23S rRNA-intervening sequence protein [PF05635.13]				0	PMX_810_sub_00181			42			PMX_810_sub_00181_hypothetical_protein	NO_SP	0.999993	0	0	0	0	0
PMX_810_sub_00183	C			K1Z2H6_9BACT	UniRef90_K1Z2H6 Uncharacterized protein n=1 Tax=uncultured bacterium TaxID=77133 RepID=K1Z2H6_9BACT	uncultured bacterium	FALSE	0.678	100	1.246e-22												0	PMX_810_sub_00183			18			PMX_810_sub_00183_hypothetical_protein	NO_SP	1.00002	0	0	0	0	0
PMX_810_sub_00184	C	K07339	mRNA interferase HicA [EC:3.1.-.-]	K1YKI7_9BACT	UniRef90_K1YKI7 Uncharacterized protein n=1 Tax=uncultured bacterium TaxID=77133 RepID=K1YKI7_9BACT	uncultured bacterium	FALSE	0.693	98	4.433e-22								HicA toxin of bacterial toxin-antitoxin, [PF07927.14]				0	PMX_810_sub_00184			21	K07339	2	PMX_810_sub_00184_hypothetical_protein	NO_SP	1	0	0	0	0	0
PMX_810_sub_00185	C	K02992	small subunit ribosomal protein S7	A0A2H0YMX7_9BACT	UniRef90_A0A2H0YMX7 30S ribosomal protein S7 n=1 Tax=Candidatus Nealsonbacteria bacterium CG08_land_8_20_14_0_20_38_20 TaxID=1974705 RepID=A0A2H0YMX7_9BACT	Candidatus Nealsonbacteria bacterium CG08_land_8_20_14_0_20_38_20	FALSE	0.72	203	6.329e-57								Ribosomal protein S7p/S5e [PF00177.23]				0	PMX_810_sub_00185	K02992	RP-S7, MRPS7, rpsG; small subunit ribosomal protein S7	96			PMX_810_sub_00185_30S_ribosomal_protein_S7	NO_SP	1.00002	0	0	0	0	0
PMX_810_sub_00186	B	K02355	elongation factor G	A0A0S7X0K7_9BACT	UniRef90_A0A0S7X0K7 Elongation factor G n=1 Tax=Parcubacteria bacterium DG_74_2 TaxID=1703766 RepID=A0A0S7X0K7_9BACT	Parcubacteria bacterium DG_74_2	TRUE	0.761	1082	0								Elongation factor G, domain IV [PF03764.20]; Elongation factor Tu GTP binding domain [PF00009.29]; Elongation Factor G, domain III [PF14492.8]; Elongation factor G C-terminus [PF00679.26]; Elongation factor Tu domain 2 [PF03144.27]				0	PMX_810_sub_00186	K02355	fusA, GFM, EFG; elongation factor G	429			PMX_810_sub_00186_Elongation_factor_G	NO_SP	0.999989	0	0	0	0	0
PMX_810_sub_00187	B	K02358	elongation factor Tu	A0A2H0WXP3_9BACT	UniRef90_A0A2H0WXP3 Elongation factor Tu n=2 Tax=Candidatus Nealsonbacteria TaxID=1817911 RepID=A0A2H0WXP3_9BACT	Candidatus Nealsonbacteria	TRUE	0.833	687	1.355e-219								Elongation factor Tu GTP binding domain [PF00009.29]; Elongation factor Tu C-terminal domain [PF03143.19]; Elongation factor Tu domain 2 [PF03144.27]				0	PMX_810_sub_00187	K02358	tuf, TUFM; elongation factor Tu	287			PMX_810_sub_00187_Elongation_factor_Tu-A	NO_SP	1.00002	0	0	0	0	0
PMX_810_sub_00188	C	K02946	small subunit ribosomal protein S10	A0A0G1W931_9BACT	UniRef90_A0A0G1W931 30S ribosomal protein S10 n=3 Tax=Parcubacteria group TaxID=1794811 RepID=A0A0G1W931_9BACT	Parcubacteria group	FALSE	0.781	179	2.434e-49								Ribosomal protein S10p/S20e [PF00338.24]				0	PMX_810_sub_00188	K02946	RP-S10, MRPS10, rpsJ; small subunit ribosomal protein S10	53			PMX_810_sub_00188_30S_ribosomal_protein_S10	NO_SP	1.00002	0	0	0	0	0
PMX_810_sub_00189	C	K02906	large subunit ribosomal protein L3	A0A0G1TYK5_9BACT	UniRef90_A0A0G1TYK5 50S ribosomal protein L3 n=3 Tax=Parcubacteria group TaxID=1794811 RepID=A0A0G1TYK5_9BACT	Parcubacteria group	FALSE	0.615	239	2.083e-68								Ribosomal protein L3 [PF00297.24]				0	PMX_810_sub_00189	K02906	RP-L3, MRPL3, rplC; large subunit ribosomal protein L3	86			PMX_810_sub_00189_50S_ribosomal_protein_L3	NO_SP	1.00003	0	0	0	0	0
PMX_810_sub_00190	C	K02926	large subunit ribosomal protein L4	A0A2M7R842_9BACT	UniRef90_A0A2M7R842 50S ribosomal protein L4 n=3 Tax=Parcubacteria group TaxID=1794811 RepID=A0A2M7R842_9BACT	Parcubacteria group	FALSE	0.6	239	1.896e-67								Ribosomal protein L4/L1 family [PF00573.24]				0	PMX_810_sub_00190	K02926	RP-L4, MRPL4, rplD; large subunit ribosomal protein L4	76			PMX_810_sub_00190_50S_ribosomal_protein_L4	NO_SP	1.00005	0	0	0	0	0
PMX_810_sub_00191	C	K02892	large subunit ribosomal protein L23	A0A2H0YMY3_9BACT	UniRef90_A0A2H0YMY3 50S ribosomal protein L23 n=2 Tax=Candidatus Nealsonbacteria TaxID=1817911 RepID=A0A2H0YMY3_9BACT	Candidatus Nealsonbacteria	FALSE	0.406	93	5.734e-19								Ribosomal protein L23 [PF00276.22]				0	PMX_810_sub_00191	K02892	RP-L23, MRPL23, rplW; large subunit ribosomal protein L23	26			PMX_810_sub_00191_hypothetical_protein	NO_SP	1.00001	0	0	0	0	0
PMX_810_sub_00192	C	K02886	large subunit ribosomal protein L2	A0A0S7YF02_9BACT	UniRef90_A0A0S7YF02 50S ribosomal protein L2 n=1 Tax=Parcubacteria bacterium DG_74_1 TaxID=1703765 RepID=A0A0S7YF02_9BACT	Parcubacteria bacterium DG_74_1	FALSE	0.69	353	5.765e-107								Ribosomal Proteins L2, C-terminal domain [PF03947.20]; Ribosomal Proteins L2, RNA binding domain [PF00181.25]				0	PMX_810_sub_00192	K02886	RP-L2, MRPL2, rplB; large subunit ribosomal protein L2	132			PMX_810_sub_00192_50S_ribosomal_protein_L2	NO_SP	1	0	0	0	0	0
PMX_810_sub_00193	C	K02965	small subunit ribosomal protein S19	A0A2G9YZ02_9BACT	UniRef90_A0A2G9YZ02 30S ribosomal protein S19 n=2 Tax=Candidatus Nealsonbacteria TaxID=1817911 RepID=A0A2G9YZ02_9BACT	Candidatus Nealsonbacteria	FALSE	0.757	149	4.817e-39								Ribosomal protein S19 [PF00203.23]				0	PMX_810_sub_00193	K02965	RP-S19, rpsS; small subunit ribosomal protein S19	61			PMX_810_sub_00193_30S_ribosomal_protein_S19	NO_SP	1.00004	0	0	0	0	0
PMX_810_sub_00194	B	K01890	phenylalanyl-tRNA synthetase beta chain [EC:6.1.1.20]	A0A2M7R5P9_9BACT	UniRef90_A0A2M7R5P9 Phenylalanine--tRNA ligase beta subunit n=1 Tax=Candidatus Nealsonbacteria bacterium CG_4_10_14_0_8_um_filter_37_14 TaxID=1974684 RepID=A0A2M7R5P9_9BACT	Candidatus Nealsonbacteria bacterium CG_4_10_14_0_8_um_filter_37_14	TRUE	0.398	476	5.672e-142								B3/4 domain [PF03483.19]; Phenylalanyl tRNA synthetase beta chain CLM domain [PF17759.3]; tRNA synthetase B5 domain [PF03484.17]; Ferredoxin-fold anticodon binding domain [PF03147.16]				0	PMX_810_sub_00194	K01890	FARSB, pheT; phenylalanyl-tRNA synthetase beta chain [EC:6.1.1.20]	130			PMX_810_sub_00194_Phenylalanine--tRNA_ligase_beta_subunit	NO_SP	1.00002	0	0	0	0	0
PMX_810_sub_00195	B	K01889	phenylalanyl-tRNA synthetase alpha chain [EC:6.1.1.20]	A0A524GD34_9BACT	UniRef90_A0A524GD34 Phenylalanine--tRNA ligase alpha subunit n=1 Tax=Parcubacteria group bacterium TaxID=2026774 RepID=A0A524GD34_9BACT	Parcubacteria group bacterium	TRUE	0.593	401	1.153e-121								tRNA synthetases class II core domain (F) [PF01409.22]; Aminoacyl tRNA synthetase class II, N-terminal domain [PF02912.20]				0	PMX_810_sub_00195	K01889	FARSA, pheS; phenylalanyl-tRNA synthetase alpha chain [EC:6.1.1.20]	156			PMX_810_sub_00195_Phenylalanine--tRNA_ligase_alpha_subunit	NO_SP	1.00003	0	0	0	0	0
PMX_810_sub_00196	E																					0	PMX_810_sub_00196			6	K03928	1	PMX_810_sub_00196_hypothetical_protein	NO_SP	1.00003	0	0	0	0	0
PMX_810_sub_00198	C			A0A1J5GUE0_9BACT	UniRef90_A0A1J5GUE0 Uncharacterized protein n=2 Tax=Parcubacteria group TaxID=1794811 RepID=A0A1J5GUE0_9BACT	Parcubacteria group	FALSE	0.322	64	3.671e-08												0	PMX_810_sub_00198						PMX_810_sub_00198_hypothetical_protein	NO_SP	0.999997	1.6e-05	0	0	0	0
PMX_810_sub_00199	C	K02357	elongation factor Ts	A0A661TIB5_9BACT	UniRef90_A0A661TIB5 Elongation factor Ts n=1 Tax=Candidatus Nealsonbacteria bacterium TaxID=2093793 RepID=A0A661TIB5_9BACT	Candidatus Nealsonbacteria bacterium	FALSE	0.632	183	8.195e-50								Elongation factor TS [PF00889.21]				0	PMX_810_sub_00199	K02357	tsf, TSFM; elongation factor Ts	47			PMX_810_sub_00199_Elongation_factor_Ts	NO_SP	1.00003	0	0	0	0	0
PMX_810_sub_00200	C	K02967	small subunit ribosomal protein S2	A0A524GE38_9BACT	UniRef90_A0A524GE38 30S ribosomal protein S2 n=1 Tax=Parcubacteria group bacterium TaxID=2026774 RepID=A0A524GE38_9BACT	Parcubacteria group bacterium	FALSE	0.636	288	1.196e-84								Ribosomal protein S2 [PF00318.22]				0	PMX_810_sub_00200	K02967	RP-S2, MRPS2, rpsB; small subunit ribosomal protein S2	89			PMX_810_sub_00200_30S_ribosomal_protein_S2	NO_SP	1.00002	0	0	0	0	0
PMX_810_sub_00201	E																					0	PMX_810_sub_00201			1	K00847	1	PMX_810_sub_00201_hypothetical_protein	NO_SP	0.999989	0	0	0	0	0
PMX_810_sub_00202	C	K02909	large subunit ribosomal protein L31	A0A2H0TJ24_9BACT	UniRef90_A0A2H0TJ24 50S ribosomal protein L31 n=2 Tax=Candidatus Nealsonbacteria TaxID=1817911 RepID=A0A2H0TJ24_9BACT	Candidatus Nealsonbacteria	FALSE	0.778	115	6.8e-28								Ribosomal protein L31 [PF01197.20]				1	PMX_810_sub_00202	K02909	RP-L31, rpmE; large subunit ribosomal protein L31	38			PMX_810_sub_00202_50S_ribosomal_protein_L31	NO_SP	1.00001	0	0	0	0	0
PMX_810_sub_00203	C			A0A1V5GSR5_9BACT	UniRef90_A0A1V5GSR5 Uncharacterized protein n=1 Tax=candidate division BRC1 bacterium ADurb.BinA364 TaxID=1852825 RepID=A0A1V5GSR5_9BACT	candidate division BRC1 bacterium ADurb.BinA364	FALSE	0.399	96	1.01e-18												0	PMX_810_sub_00203			3	K19802	1	PMX_810_sub_00203_hypothetical_protein	NO_SP	1.00001	0	0	0	0	0
PMX_810_sub_00204	C			A0A7C6UBU8_9FIRM	UniRef90_A0A7C6UBU8 Zinc ribbon domain-containing protein n=1 Tax=Firmicutes bacterium TaxID=1879010 RepID=A0A7C6UBU8_9FIRM	Firmicutes bacterium	FALSE	0.747	335	3.06e-101								Double zinc ribbon [PF12773.9]; DNA polymerase II large subunit DP2 [PF03833.15]				0	PMX_810_sub_00204			70			PMX_810_sub_00204_hypothetical_protein	NO_SP	0.836005	0.163618	0.000107	9.2e-05	8.5e-05	9.9e-05
PMX_810_sub_00205	C			A0A1V5ZWT9_9BACT	UniRef90_A0A1V5ZWT9 Double zinc ribbon n=1 Tax=Parcubacteria group bacterium ADurb.Bin159 TaxID=1852937 RepID=A0A1V5ZWT9_9BACT	Parcubacteria group bacterium ADurb.Bin159	FALSE	0.278	227	1.513e-58								Family of unknown function (DUF5684) [PF18936.2]; Double zinc ribbon [PF12773.9]				1	PMX_810_sub_00205						PMX_810_sub_00205_Cardiolipin_synthase_A	SP	0.000225	0.999078	0.000198	0.000205	0.000162	0.000165	CS pos: 25-26. Pr: 0.9662
PMX_810_sub_00206	C			A0A1F5S2D9_9BACT	UniRef90_A0A1F5S2D9 Uncharacterized protein n=1 Tax=Candidatus Falkowbacteria bacterium RIFOXYA2_FULL_38_12 TaxID=1797993 RepID=A0A1F5S2D9_9BACT	Candidatus Falkowbacteria bacterium RIFOXYA2_FULL_38_12	FALSE	0.321	228	7.223e-60												0	PMX_810_sub_00206			1	K14267	1	PMX_810_sub_00206_hypothetical_protein	SP	0.000202	0.999141	0.000174	0.000178	0.000147	0.000151	CS pos: 24-25. Pr: 0.9798
PMX_810_sub_00207	C			A0A7C4F122_9BACT	UniRef90_A0A7C4F122 Uncharacterized protein n=1 Tax=Elusimicrobia bacterium TaxID=2030800 RepID=A0A7C4F122_9BACT	Elusimicrobia bacterium	FALSE	0.433	329	4.98e-95												0	PMX_810_sub_00207			25	K00605	1	PMX_810_sub_00207_hypothetical_protein	NO_SP	1.00001	0	0	0	0	0
PMX_810_sub_00208	C			A0A2M7VC27_9BACT	UniRef90_A0A2M7VC27 Uncharacterized protein n=1 Tax=Candidatus Magasanikbacteria bacterium CG_4_10_14_0_2_um_filter_33_14 TaxID=1974636 RepID=A0A2M7VC27_9BACT	Candidatus Magasanikbacteria bacterium CG_4_10_14_0_2_um_filter_33_14	FALSE	0.428	261	6.027e-73												0	PMX_810_sub_00208			5	K01055	1	PMX_810_sub_00208_Chromosome_partition_protein_Smc	NO_SP	1	0	0	0	0	0
PMX_810_sub_00209	B	K01156	type III restriction enzyme [EC:3.1.21.5]	A0A0G1EX85_9BACT	UniRef90_A0A0G1EX85 ResIII domain-containing protein n=3 Tax=Parcubacteria group TaxID=1794811 RepID=A0A0G1EX85_9BACT	Parcubacteria group	TRUE	0.869	1610	0								Endonuclease domain [PF19778.1]				0	PMX_810_sub_00209	K01156	res; type III restriction enzyme [EC:3.1.21.5]	604			PMX_810_sub_00209_hypothetical_protein	NO_SP	1.00002	0	0	0	0	0
PMX_810_sub_00210	C			A0A1F6XWX6_9BACT	UniRef90_A0A1F6XWX6 Uncharacterized protein n=1 Tax=Candidatus Nomurabacteria bacterium RIFCSPLOWO2_02_FULL_40_10 TaxID=1801786 RepID=A0A1F6XWX6_9BACT	Candidatus Nomurabacteria bacterium RIFCSPLOWO2_02_FULL_40_10	FALSE	0.529	102	2.824e-22												0	PMX_810_sub_00210						PMX_810_sub_00210_Na___-translocating_NADH-quinone_reductase_subunit_C	NO_SP	0.999979	0	0	0	0	0
PMX_810_sub_00211	C			A0A1G0E2R4_9GAMM	UniRef90_A0A1G0E2R4 Uncharacterized protein n=1 Tax=Gammaproteobacteria bacterium GWE2_37_16 TaxID=1798261 RepID=A0A1G0E2R4_9GAMM	Gammaproteobacteria bacterium GWE2_37_16	FALSE	0.762	113	5.951e-27												0	PMX_810_sub_00211			7			PMX_810_sub_00211_hypothetical_protein	NO_SP	1.00002	0	0	0	0	0
PMX_810_sub_00212	E																					0	PMX_810_sub_00212			2	K15011	1	PMX_810_sub_00212_Protein_PsbN	NO_SP	1.00001	0	0	0	0	0
PMX_810_sub_00213	E																					0	PMX_810_sub_00213			1	K02867	1	PMX_810_sub_00213_hypothetical_protein	NO_SP	1	0	0	0	0	0
PMX_810_sub_00214	B	K00571,K07316	site-specific DNA-methyltransferase (adenine-specific) [EC:2.1.1.72]; adenine-specific DNA-methyltransferase [EC:2.1.1.72]	A0A0G1D690_9BACT	UniRef90_A0A0G1D690 Methylase N-4/N-6 domain protein n=1 Tax=Parcubacteria group bacterium GW2011_GWA2_43_13 TaxID=1618826 RepID=A0A0G1D690_9BACT	Parcubacteria group bacterium GW2011_GWA2_43_13	TRUE	0.734	1063	0								DNA methylase [PF01555.20]		sp|P29538|MTH1_HAEPA Modification methylase HpaI; XhXp	Xp;Xh	0	PMX_810_sub_00214	K07316	mod; adenine-specific DNA-methyltransferase [EC:2.1.1.72]	341	K00571	85	PMX_810_sub_00214_hypothetical_protein	NO_SP	1.00002	0	0	0	0	0
PMX_810_sub_00215	C			A0A1G1XLJ0_9BACT	UniRef90_A0A1G1XLJ0 HTH cro/C1-type domain-containing protein n=1 Tax=Candidatus Buchananbacteria bacterium RBG_13_36_9 TaxID=1797530 RepID=A0A1G1XLJ0_9BACT	Candidatus Buchananbacteria bacterium RBG_13_36_9	FALSE	0.522	78	8.752e-14								Helix-turn-helix domain [PF12844.9]				0	PMX_810_sub_00215			7	K15773	1	PMX_810_sub_00215_hypothetical_protein	NO_SP	1.00002	0	0	0	0	0
PMX_810_sub_00216	B			A0A2M7Z8X8_9BACT	UniRef90_A0A2M7Z8X8 Uncharacterized protein n=1 Tax=Candidatus Kuenenbacteria bacterium CG_4_9_14_3_um_filter_39_14 TaxID=1974616 RepID=A0A2M7Z8X8_9BACT	Candidatus Kuenenbacteria bacterium CG_4_9_14_3_um_filter_39_14	TRUE	0.552	526	8.385e-162												0	PMX_810_sub_00216			7	K12286	1	PMX_810_sub_00216_hypothetical_protein	NO_SP	0.733447	0.000136	3e-06	0	0	0.266423
PMX_810_sub_00217	B			A0A1G2QNI3_9BACT	UniRef90_A0A1G2QNI3 Uncharacterized protein n=1 Tax=Candidatus Wildermuthbacteria bacterium GWA2_46_15 TaxID=1802443 RepID=A0A1G2QNI3_9BACT	Candidatus Wildermuthbacteria bacterium GWA2_46_15	TRUE	0.581	359	3.98e-107												0	PMX_810_sub_00217						PMX_810_sub_00217_hypothetical_protein	PILIN	0.167684	0.060566	0	0	1.6e-05	0.771737	CS pos: 23-24. Pr: 0.5590
PMX_810_sub_00218	B			A0A661TJI6_9BACT	UniRef90_A0A661TJI6 Uncharacterized protein n=1 Tax=Candidatus Nealsonbacteria bacterium TaxID=2093793 RepID=A0A661TJI6_9BACT	Candidatus Nealsonbacteria bacterium	TRUE	0.475	498	3.649e-151												0	PMX_810_sub_00218			2	K02671	1	PMX_810_sub_00218_hypothetical_protein	PILIN	0	0	0	0	0	0.99998	CS pos: 8-9. Pr: 0.7929
PMX_810_sub_00219	B			A0A2H0TJG0_9BACT	UniRef90_A0A2H0TJG0 Uncharacterized protein n=3 Tax=Parcubacteria group TaxID=1794811 RepID=A0A2H0TJG0_9BACT	Parcubacteria group	TRUE	0.546	423	1.984e-128								Type II secretion system (T2SS), protein F [PF00482.25]				0	PMX_810_sub_00219	K02653	pilC; type IV pilus assembly protein PilC	126			PMX_810_sub_00219_Putative_type_II_secretion_system_protein_F	NO_SP	1.00001	0	0	0	0	0
PMX_810_sub_00220	C			A0A0G1F439_9BACT	UniRef90_A0A0G1F439 Fic family protein n=1 Tax=Parcubacteria group bacterium GW2011_GWF2_43_11 TaxID=1618967 RepID=A0A0G1F439_9BACT	Parcubacteria group bacterium GW2011_GWF2_43_11	FALSE	0.46	79	9.668e-13												0	PMX_810_sub_00220			3	K00558	1	PMX_810_sub_00220_hypothetical_protein	NO_SP	1	0	0	0	0	0
PMX_810_sub_00221	C			A0A662QXY9_9ARCH	UniRef90_A0A662QXY9 Signal peptidase I n=1 Tax=Candidatus Pacearchaeota archaeon TaxID=2026773 RepID=A0A662QXY9_9ARCH	Candidatus Pacearchaeota archaeon	FALSE	0.45	126	1.363e-29								Signal peptidase, peptidase S26 [PF10502.11]				0	PMX_810_sub_00221	K03100	lepB; signal peptidase I [EC:3.4.21.89]	17			PMX_810_sub_00221_hypothetical_protein	NO_SP	0.994031	0.006002	3e-06	2e-06	2e-06	1e-06
PMX_810_sub_00222	E																					0	PMX_810_sub_00222			7			PMX_810_sub_00222_hypothetical_protein	NO_SP	0.999908	9e-05	0	0	0	0
PMX_810_sub_00223	E																					0	PMX_810_sub_00223						PMX_810_sub_00223_hypothetical_protein	NO_SP	1.00001	0	0	0	0	0
PMX_810_sub_00224	C	K06204	DnaK suppressor protein	A0A2M7D9W4_9BACT	UniRef90_A0A2M7D9W4 DksA C4-type domain-containing protein n=1 Tax=Candidatus Nealsonbacteria bacterium CG02_land_8_20_14_3_00_37_10 TaxID=1974699 RepID=A0A2M7D9W4_9BACT	Candidatus Nealsonbacteria bacterium CG02_land_8_20_14_3_00_37_10	FALSE	0.439	95	6.76e-20								Prokaryotic dksA/traR C4-type zinc finger [PF01258.19]				0	PMX_810_sub_00224			8	K06204	5	PMX_810_sub_00224_RNA_polymerase-binding_transcription_factor_DksA	NO_SP	1.00003	0	0	0	0	0
PMX_810_sub_00225	E																					0	PMX_810_sub_00225			1	K02529	1	PMX_810_sub_00225_hypothetical_protein	NO_SP	0.999985	0	0	0	0	0
PMX_810_sub_00226	C			A0A1G2I608_9BACT	UniRef90_A0A1G2I608 Tyr recombinase domain-containing protein n=1 Tax=Candidatus Staskawiczbacteria bacterium RIFCSPLOWO2_01_FULL_33_9 TaxID=1802211 RepID=A0A1G2I608_9BACT	Candidatus Staskawiczbacteria bacterium RIFCSPLOWO2_01_FULL_33_9	FALSE	0.766	329	1.597e-99												0	PMX_810_sub_00226			9	K03733	6	PMX_810_sub_00226_Tyrosine_recombinase_XerC	NO_SP	1.00001	0	0	0	0	0
PMX_810_sub_00227	C			A0A1G2I608_9BACT	UniRef90_A0A1G2I608 Tyr recombinase domain-containing protein n=1 Tax=Candidatus Staskawiczbacteria bacterium RIFCSPLOWO2_01_FULL_33_9 TaxID=1802211 RepID=A0A1G2I608_9BACT	Candidatus Staskawiczbacteria bacterium RIFCSPLOWO2_01_FULL_33_9	FALSE	0.72	175	9.072e-48												0	PMX_810_sub_00227			4	K04763	2	PMX_810_sub_00227_Tyrosine_recombinase_XerC	NO_SP	1.00002	0	0	0	0	0
PMX_810_sub_00228	B			A0A522E9I4_9BACT	UniRef90_A0A522E9I4 Transporter n=1 Tax=Patescibacteria group bacterium TaxID=2052139 RepID=A0A522E9I4_9BACT	Patescibacteria group bacterium	TRUE	0.61	369	2.016e-111								Domain of unknown function (DUF5655) [PF18899.2]; Endonuclease NucS [PF01939.18]				0	PMX_810_sub_00228			116			PMX_810_sub_00228_Endonuclease_NucS	NO_SP	1.00001	0	0	0	0	0
PMX_810_sub_00229	C			A0A1J5G7A4_9BACT	UniRef90_A0A1J5G7A4 HTH_17 domain-containing protein n=1 Tax=Candidatus Atribacteria bacterium CG2_30_33_13 TaxID=1805029 RepID=A0A1J5G7A4_9BACT	Candidatus Atribacteria bacterium CG2_30_33_13	FALSE	0.742	91	7.005e-20								Helix-turn-helix domain [PF12728.9]				0	PMX_810_sub_00229			18	K07450	1	PMX_810_sub_00229_Putative_DNA-binding_proteinA	NO_SP	1	0	0	0	0	0
PMX_810_sub_00230	C			A0A1G2KWZ3_9BACT	UniRef90_A0A1G2KWZ3 Uncharacterized protein n=1 Tax=Candidatus Sungbacteria bacterium RIFCSPHIGHO2_02_FULL_51_29 TaxID=1802273 RepID=A0A1G2KWZ3_9BACT	Candidatus Sungbacteria bacterium RIFCSPHIGHO2_02_FULL_51_29	FALSE	0.761	242	3.94e-70								Type I restriction enzyme R protein N terminus (HSDR_N) [PF13588.8]				0	PMX_810_sub_00230			6	K03427	4	PMX_810_sub_00230_hypothetical_protein	NO_SP	0.999994	0	0	0	0	0
PMX_810_sub_00232	C			A0A1V6DLN1_9BACT	UniRef90_A0A1V6DLN1 Uncharacterized protein n=1 Tax=Verrucomicrobia bacterium ADurb.Bin122 TaxID=1852929 RepID=A0A1V6DLN1_9BACT	Verrucomicrobia bacterium ADurb.Bin122	FALSE	0.276	67	1.87e-09												0	PMX_810_sub_00232						PMX_810_sub_00232_hypothetical_protein	NO_SP	0.999987	0	0	0	0	0
PMX_810_sub_00233	B	K03531	cell division protein FtsZ	A0A2M7EC43_9BACT	UniRef90_A0A2M7EC43 Cell division protein FtsZ n=3 Tax=Candidatus Nealsonbacteria TaxID=1817911 RepID=A0A2M7EC43_9BACT	Candidatus Nealsonbacteria	TRUE	0.678	411	6.584e-126								FtsZ family, C-terminal domain [PF12327.10]; Tubulin/FtsZ family, GTPase domain [PF00091.27]				0	PMX_810_sub_00233	K03531	ftsZ; cell division protein FtsZ	117			PMX_810_sub_00233_Cell_division_protein_FtsZ	NO_SP	1.00004	0	0	0	0	0
PMX_810_sub_00234	B	K03590	cell division protein FtsA	A0A523XWY3_9BACT	UniRef90_A0A523XWY3 Cell division protein FtsA (Fragment) n=1 Tax=Candidatus Nealsonbacteria bacterium TaxID=2093793 RepID=A0A523XWY3_9BACT	Candidatus Nealsonbacteria bacterium	TRUE	0.541	412	2.194e-124								Cell division protein FtsA [PF14450.8]; SHS2 domain inserted in FTSA [PF02491.22]; Type IV pilus assembly protein PilM; [PF11104.10]; MreB/Mbl protein [PF06723.15]				0	PMX_810_sub_00234	K03590	ftsA; cell division protein FtsA	117			PMX_810_sub_00234_Cell_division_protein_FtsA	NO_SP	1.00002	0	0	0	0	0
PMX_810_sub_00235	C	K07042	probable rRNA maturation factor	A0A554K461_9BACT	UniRef90_A0A554K461 Endoribonuclease YbeY n=1 Tax=Parcubacteria group bacterium Gr01-1014_30 TaxID=2017182 RepID=A0A554K461_9BACT	Parcubacteria group bacterium Gr01-1014_30	FALSE	0.395	100	7.816e-21								Endoribonuclease YbeY [PF02130.19]				0	PMX_810_sub_00235	K07042	ybeY, yqfG; probable rRNA maturation factor	21	K03474	1	PMX_810_sub_00235_Endoribonuclease_YbeY	NO_SP	1.00003	0	0	0	0	0
PMX_810_sub_00236	E																					0	PMX_810_sub_00236			2	K02825	1	PMX_810_sub_00236_hypothetical_protein	NO_SP	1.00001	0	0	0	0	0
PMX_810_sub_00237	B	K07133	uncharacterized protein	A0A2G9Z2V4_9BACT	UniRef90_A0A2G9Z2V4 AAA_14 domain-containing protein n=1 Tax=Candidatus Moranbacteria bacterium CG23_combo_of_CG06-09_8_20_14_all_39_10 TaxID=1974675 RepID=A0A2G9Z2V4_9BACT	Candidatus Moranbacteria bacterium CG23_combo_of_CG06-09_8_20_14_all_39_10	TRUE	0.745	720	1.441e-229								AAA domain [PF13173.8]; AAA domain [PF13401.8]				0	PMX_810_sub_00237	K07133	K07133; uncharacterized protein	75			PMX_810_sub_00237_Signal_recognition_particle_54_kDa_protein	NO_SP	1.00002	0	0	0	0	0
PMX_810_sub_00238	C			A0A7C3RK33_9BACT	UniRef90_A0A7C3RK33 LysM peptidoglycan-binding domain-containing protein n=1 Tax=Candidatus Parcubacteria bacterium TaxID=2762014 RepID=A0A7C3RK33_9BACT	Candidatus Parcubacteria bacterium	FALSE	0.508	276	1.325e-78	MER0249699	M23B	MER0249699 - subfamily M23B unassigned peptidases (Desulfotomaculum carboxydivorans) [M23.UPB]#M23B#{peptidase unit: 294-449}~source YP_004498445~	FALSE	0.456	99	1.057e-20	Peptidase family M23 [PF01551.24]; LysM domain [PF01476.22]	CBM50 Modules of approx. 50 residues found attached to various enzymes from families GH18, GH19, GH23, GH24, GH25 and GH73, i.e. enzymes cleaving either chitin or peptidoglycan. Binding to chitopentaose demonstrated in the case of Pteris ryukyuensis chitinase A [Ohnuma T et al. (2008) J. Biol. Chem. 283:5178-87 (PMID: 18083709)]. CBM50 modules are also found in a multitude of other enzymes target…			0	PMX_810_sub_00238			40			PMX_810_sub_00238_hypothetical_protein	NO_SP	0.579501	0.419825	0.000177	0.00021	0.000154	0.000153
PMX_810_sub_00239	B	K07391	magnesium chelatase family protein	A0A1J5GPE3_9BACT	UniRef90_A0A1J5GPE3 MCM domain-containing protein n=2 Tax=Parcubacteria group TaxID=1794811 RepID=A0A1J5GPE3_9BACT	Parcubacteria group	TRUE	0.663	662	6.506e-209	MER0247198	S16	MER0247198 - family S16 non-peptidase homologues (Geobacter sp. M18) [S16.UNW]#S16#{peptidase unit: 4-419}~source YP_004200825~	TRUE	0.527	412	5.19e-125	Magnesium chelatase, subunit ChlI [PF01078.23]; Subunit ChlI of Mg-chelatase [PF13541.8]; Magnesium chelatase, subunit ChlI C-terminal [PF13335.8]; AAA domain (dynein-related subfamily) [PF07728.16]; Lon protease (S16) C-terminal proteolytic domain [PF05362.15]; MCM P-loop domain [PF00493.25]; AAA domain (Cdc48 subfamily) [PF07724.16]				0	PMX_810_sub_00239	K07391	comM; magnesium chelatase family protein	236			PMX_810_sub_00239_Competence_protein_ComM	NO_SP	1.00002	0	0	0	0	0
PMX_810_sub_00240	C	K06204	DnaK suppressor protein	A0A2G9YSX9_9BACT	UniRef90_A0A2G9YSX9 DksA C4-type domain-containing protein n=4 Tax=Parcubacteria group TaxID=1794811 RepID=A0A2G9YSX9_9BACT	Parcubacteria group	FALSE	0.581	135	1.192e-33								Prokaryotic dksA/traR C4-type zinc finger [PF01258.19]				0	PMX_810_sub_00240	K06204	dksA; DnaK suppressor protein	10			PMX_810_sub_00240_RNA_polymerase-binding_transcription_factor_DksA	NO_SP	1.00004	0	0	0	0	0
PMX_810_sub_00241	C			A0A7C3VB72_9BACT	UniRef90_A0A7C3VB72 Uncharacterized protein n=1 Tax=Candidatus Wolfebacteria bacterium TaxID=2030812 RepID=A0A7C3VB72_9BACT	Candidatus Wolfebacteria bacterium	FALSE	0.183	128	8.143e-26												0	PMX_810_sub_00241						PMX_810_sub_00241_hypothetical_protein	NO_SP	1.00001	0	0	0	0	0
PMX_810_sub_00242	C			A0A0G0BND9_9BACT	UniRef90_A0A0G0BND9 Polyribonucleotide nucleotidyltransferase n=1 Tax=Candidatus Moranbacteria bacterium GW2011_GWE2_35_2- TaxID=1618712 RepID=A0A0G0BND9_9BACT	Candidatus Moranbacteria bacterium GW2011_GWE2_35_2-	FALSE	0.811	106	6.487e-25								S1 RNA binding domain [PF00575.25]				0	PMX_810_sub_00242						PMX_810_sub_00242_Polyribonucleotide_nucleotidyltransferase	NO_SP	0.999995	0	0	0	0	0
PMX_810_sub_00243	E																					0	PMX_810_sub_00243						PMX_810_sub_00243_Protein_RecA	NO_SP	0.999984	0	0	0	0	0
PMX_810_sub_00244	C	K02963	small subunit ribosomal protein S18	A0A1G2QQ98_9BACT	UniRef90_A0A1G2QQ98 30S ribosomal protein S18 n=1 Tax=Candidatus Wildermuthbacteria bacterium GWA2_46_15 TaxID=1802443 RepID=A0A1G2QQ98_9BACT	Candidatus Wildermuthbacteria bacterium GWA2_46_15	FALSE	0.751	96	2.36e-21								Ribosomal protein S18 [PF01084.22]				0	PMX_810_sub_00244	K02963	RP-S18, MRPS18, rpsR; small subunit ribosomal protein S18	31			PMX_810_sub_00244_30S_ribosomal_protein_S18_2	NO_SP	0.999996	0	0	0	0	0
PMX_810_sub_00245	C	K03111	single-strand DNA-binding protein	A0A1G2H824_9BACT	UniRef90_A0A1G2H824 Single-stranded DNA-binding protein n=1 Tax=Candidatus Spechtbacteria bacterium RIFCSPHIGHO2_01_FULL_43_30 TaxID=1802158 RepID=A0A1G2H824_9BACT	Candidatus Spechtbacteria bacterium RIFCSPHIGHO2_01_FULL_43_30	FALSE	0.542	177	1.726e-47								Single-strand binding protein family [PF00436.27]		sp|O21902|SSB_BPLSK SSB protein; Xh	Xh	0	PMX_810_sub_00245	K03111	ssb; single-strand DNA-binding protein	59			PMX_810_sub_00245_Single-stranded_DNA-binding_protein	NO_SP	1.00002	0	0	0	0	0
PMX_810_sub_00246	C	K02990	small subunit ribosomal protein S6	A0A2G9YYQ4_9BACT	UniRef90_A0A2G9YYQ4 30S ribosomal protein S6 n=1 Tax=Candidatus Nealsonbacteria bacterium CG23_combo_of_CG06-09_8_20_14_all_37_18 TaxID=1974720 RepID=A0A2G9YYQ4_9BACT	Candidatus Nealsonbacteria bacterium CG23_combo_of_CG06-09_8_20_14_all_37_18	FALSE	0.451	87	5.321e-16								Ribosomal protein S6 [PF01250.19]				0	PMX_810_sub_00246	K02990	RP-S6, MRPS6, rpsF; small subunit ribosomal protein S6	13			PMX_810_sub_00246_Cell_division_protein_ZipA	NO_SP	1	0	0	0	0	0
PMX_810_sub_00247	B			A0A0S7YH77_9BACT	UniRef90_A0A0S7YH77 Uncharacterized protein n=1 Tax=Parcubacteria bacterium DG_74_1 TaxID=1703765 RepID=A0A0S7YH77_9BACT	Parcubacteria bacterium DG_74_1	TRUE	0.604	550	4.482e-171								Phosphoglucomutase/phosphomannomutase, alpha/beta/alpha domain I [PF02878.18]; Phosphoglucomutase/phosphomannomutase, alpha/beta/alpha domain II [PF02879.18]; Phosphoglucomutase/phosphomannomutase, alpha/beta/alpha domain III [PF02880.18]; Phosphoglucomutase/phosphomannomutase, C-terminal domain [PF00408.22]				0	PMX_810_sub_00247	K15778	pmm-pgm; phosphomannomutase / phosphoglucomutase [EC:5.4.2.8 5.4.2.2]	153			PMX_810_sub_00247_Phosphomannomutase_phosphoglucomutase	NO_SP	1.00002	0	0	0	0	0
PMX_810_sub_00248	B	K01867	tryptophanyl-tRNA synthetase [EC:6.1.1.2]	A0A7C0Z426_9BACT	UniRef90_A0A7C0Z426 Tryptophan--tRNA ligase n=2 Tax=Bacteria TaxID=2 RepID=A0A7C0Z426_9BACT	Bacteria	TRUE	0.701	456	4.362e-141								tRNA synthetases class I (W and Y) [PF00579.27]				0	PMX_810_sub_00248	K01867	WARS, trpS; tryptophanyl-tRNA synthetase [EC:6.1.1.2]	197			PMX_810_sub_00248_Tryptophan--tRNA_ligase	NO_SP	0.999991	0	0	0	0	0
PMX_810_sub_00249	B	K12574	ribonuclease J [EC:3.1.-.-]	A0A2M7D7F6_9BACT	UniRef90_A0A2M7D7F6 Ribonuclease J n=2 Tax=Candidatus Nealsonbacteria TaxID=1817911 RepID=A0A2M7D7F6_9BACT	Candidatus Nealsonbacteria	TRUE	0.728	820	6.907e-261								Ribonuclease J C-terminal domain [PF17770.3]; Beta-lactamase superfamily domain [PF12706.9]; Metallo-beta-lactamase superfamily [PF00753.29]; Zn-dependent metallo-hydrolase RNA specificity domain [PF07521.14]; Metallo-beta-lactamase superfamily domain [PF16661.7]				0	PMX_810_sub_00249	K12574	rnj; ribonuclease J [EC:3.1.-.-]	181			PMX_810_sub_00249_Ribonuclease_J1	NO_SP	1.00001	0	0	0	0	0
PMX_810_sub_00251	C			A0A0G1FS60_9BACT	UniRef90_A0A0G1FS60 Uncharacterized protein n=1 Tax=Parcubacteria group bacterium GW2011_GWF2_43_11 TaxID=1618967 RepID=A0A0G1FS60_9BACT	Parcubacteria group bacterium GW2011_GWF2_43_11	FALSE	0.323	69	1.348e-09												0	PMX_810_sub_00251			4	K02028	1	PMX_810_sub_00251_hypothetical_protein	NO_SP	1.00001	0	0	0	0	0
PMX_810_sub_00252	C			A0A3M9NBQ7_9BACT	UniRef90_A0A3M9NBQ7 Nucleotidyltransferase n=1 Tax=Ferruginibacter sp. BO-59 TaxID=2294116 RepID=A0A3M9NBQ7_9BACT	Ferruginibacter sp. BO-59	FALSE	0.507	122	6.216e-29								Nucleotidyltransferase substrate binding protein like [PF08780.13]				0	PMX_810_sub_00252			45			PMX_810_sub_00252_hypothetical_protein	NO_SP	1.00003	0	0	0	0	0
PMX_810_sub_00253	C			A0A1Q5SS20_9BACI	UniRef90_A0A1Q5SS20 Polbeta domain-containing protein n=7 Tax=Bacillaceae TaxID=186817 RepID=A0A1Q5SS20_9BACI	Bacillaceae	FALSE	0.431	76	9.136e-14								Polymerase beta, Nucleotidyltransferase [PF18765.3]; Nucleotidyltransferase domain [PF01909.25]				0	PMX_810_sub_00253	K07076	K07076; uncharacterized protein	17			PMX_810_sub_00253_hypothetical_protein	NO_SP	1.00001	0	0	0	0	0
PMX_810_sub_00254	C			A0A1F6S3U0_9BACT	UniRef90_A0A1F6S3U0 Uncharacterized protein n=1 Tax=Candidatus Moranbacteria bacterium RIFOXYB1_FULL_43_19 TaxID=1801649 RepID=A0A1F6S3U0_9BACT	Candidatus Moranbacteria bacterium RIFOXYB1_FULL_43_19	FALSE	0.534	186	3.038e-50	MER0452265	M95	MER0452265 - family M95 unassigned peptidases (Methanoculleus bourgensis) [M95.UPW]#M95#{peptidase unit: 135-235}~source YP_006546045~	FALSE	0.534	96	3.101e-21	Protein of unknown function DUF45 [PF01863.19]				0	PMX_810_sub_00254			41			PMX_810_sub_00254_hypothetical_protein	NO_SP	1.00001	0	0	0	0	0
PMX_810_sub_00255	C			A0A2G9Z667_9BACT	UniRef90_A0A2G9Z667 MazG domain-containing protein n=1 Tax=Candidatus Moranbacteria bacterium CG23_combo_of_CG06-09_8_20_14_all_35_22 TaxID=1974674 RepID=A0A2G9Z667_9BACT	Candidatus Moranbacteria bacterium CG23_combo_of_CG06-09_8_20_14_all_35_22	FALSE	0.698	155	5.681e-41								MazG nucleotide pyrophosphohydrolase domain [PF03819.19]				0	PMX_810_sub_00255			65			PMX_810_sub_00255_hypothetical_protein	NO_SP	1.00002	0	0	0	0	0
PMX_810_sub_00256	C			A0A3A4VH54_9BACT	UniRef90_A0A3A4VH54 YbhB/YbcL family Raf kinase inhibitor-like protein n=1 Tax=Candidatus Microgenomates bacterium TaxID=2093373 RepID=A0A3A4VH54_9BACT	Candidatus Microgenomates bacterium	FALSE	0.565	157	4.247e-41	MER0249654	I51	MER0249654 - family I51 unassigned peptidase inhibitors (Methanobacterium sp. SWAN-1) [I51.UPW]#I51#{inhibitor unit: 3-115}~source YP_004520582~	FALSE	0.542	119	5.133e-30	Phosphatidylethanolamine-binding protein [PF01161.22]				0	PMX_810_sub_00256			79			PMX_810_sub_00256_hypothetical_protein	NO_SP	1.00001	0	0	0	0	0
PMX_810_sub_00257	B	K15255	ATP-dependent DNA helicase PIF1 [EC:3.6.4.12]	A0A0G0KUN5_9BACT	UniRef90_A0A0G0KUN5 AAA ATPase n=2 Tax=Patescibacteria group TaxID=1783273 RepID=A0A0G0KUN5_9BACT	Patescibacteria group	TRUE	0.516	535	2.081e-164								PIF1-like helicase [PF05970.16]; Helicase [PF02689.16]; AAA domain [PF13604.8]; Helix-turn-helix domain [PF14493.8]; AAA domain [PF13245.8]; AAA domain [PF13401.8]		sp|P32270|DDA_BPT4 ATP-dependent DNA helicase dda; XhXr	Xr;Xh	0	PMX_810_sub_00257			122	K15255	30	PMX_810_sub_00257_ATP-dependent_RecD-like_DNA_helicase	NO_SP	1.00004	0	0	0	0	0
PMX_810_sub_00258	C			A0A1G1Z3T6_9BACT	UniRef90_A0A1G1Z3T6 Uncharacterized protein n=1 Tax=Candidatus Colwellbacteria bacterium RIFCSPLOWO2_02_FULL_44_20b TaxID=1797691 RepID=A0A1G1Z3T6_9BACT	Candidatus Colwellbacteria bacterium RIFCSPLOWO2_02_FULL_44_20b	FALSE	0.368	95	2.617e-18												0	PMX_810_sub_00258			5	K01784	1	PMX_810_sub_00258_hypothetical_protein	NO_SP	0.792889	0.206981	6e-05	3.8e-05	3e-05	3.2e-05
PMX_810_sub_00259	E																					0	PMX_810_sub_00259						PMX_810_sub_00259_hypothetical_protein	NO_SP	0.999976	0	0	0	0	0
PMX_810_sub_00260	C			A0A2M7BDD6_9BACT	UniRef90_A0A2M7BDD6 DNA-(apurinic or apyrimidinic site) lyase n=1 Tax=Candidatus Shapirobacteria bacterium CG03_land_8_20_14_0_80_39_12 TaxID=1974879 RepID=A0A2M7BDD6_9BACT	Candidatus Shapirobacteria bacterium CG03_land_8_20_14_0_80_39_12	FALSE	0.617	153	4.237e-40								Formamidopyrimidine-DNA glycosylase H2TH domain [PF06831.16]; Zinc finger found in FPG and IleRS [PF06827.16]		sp|Q5KWC3|FPG_GEOKA Formamidopyrimidine-DNA glycosylase; Xh	Xh	0	PMX_810_sub_00260	K10563	mutM, fpg; formamidopyrimidine-DNA glycosylase [EC:3.2.2.23 4.2.99.18]	26			PMX_810_sub_00260_Formamidopyrimidine-DNA_glycosylase	NO_SP	1	0	0	0	0	0
PMX_810_sub_00261	C			X0YJE2_9ZZZZ	UniRef90_X0YJE2 Uncharacterized protein n=1 Tax=marine sediment metagenome TaxID=412755 RepID=X0YJE2_9ZZZZ	marine sediment metagenome	FALSE	0.634	141	1.138e-35												0	PMX_810_sub_00261			2	K07460	1	PMX_810_sub_00261_hypothetical_protein	NO_SP	0.999996	0	0	0	0	0
PMX_810_sub_00262	B	K01156	type III restriction enzyme [EC:3.1.21.5]	A0A2M6XUW4_9BACT	UniRef90_A0A2M6XUW4 Restriction endonuclease subunit R n=1 Tax=bacterium (Candidatus Gribaldobacteria) CG08_land_8_20_14_0_20_39_15 TaxID=2014273 RepID=A0A2M6XUW4_9BACT	bacterium (Candidatus Gribaldobacteria) CG08_land_8_20_14_0_20_39_15	TRUE	0.73	1436	0												0	PMX_810_sub_00262	K01156	res; type III restriction enzyme [EC:3.1.21.5]	511			PMX_810_sub_00262_hypothetical_protein	NO_SP	1.00004	0	0	0	0	0
PMX_810_sub_00263	C			A0A2H0P819_9DELT	UniRef90_A0A2H0P819 Uncharacterized protein n=1 Tax=Deltaproteobacteria bacterium CG11_big_fil_rev_8_21_14_0_20_49_13 TaxID=1973976 RepID=A0A2H0P819_9DELT	Deltaproteobacteria bacterium CG11_big_fil_rev_8_21_14_0_20_49_13	FALSE	0.473	70	3.185e-11												0	PMX_810_sub_00263			1	K06919	1	PMX_810_sub_00263_hypothetical_protein	NO_SP	0.691647	0.287971	0.006219	0.006374	0.007501	0.00028
PMX_810_sub_00264	C			A0A2H0P826_9DELT	UniRef90_A0A2H0P826 Uncharacterized protein n=1 Tax=Deltaproteobacteria bacterium CG11_big_fil_rev_8_21_14_0_20_49_13 TaxID=1973976 RepID=A0A2H0P826_9DELT	Deltaproteobacteria bacterium CG11_big_fil_rev_8_21_14_0_20_49_13	FALSE	0.645	115	2.403e-27												0	PMX_810_sub_00264			6	K09825	2	PMX_810_sub_00264_Hydrogenase_maturation_factor_HypA	NO_SP	1.00001	0	0	0	0	0
PMX_810_sub_00265	B	K00571,K07316	site-specific DNA-methyltransferase (adenine-specific) [EC:2.1.1.72]; adenine-specific DNA-methyltransferase [EC:2.1.1.72]	A0A2H0U891_9BACT	UniRef90_A0A2H0U891 Site-specific DNA-methyltransferase n=1 Tax=Candidatus Kaiserbacteria bacterium CG10_big_fil_rev_8_21_14_0_10_59_10 TaxID=1974612 RepID=A0A2H0U891_9BACT	Candidatus Kaiserbacteria bacterium CG10_big_fil_rev_8_21_14_0_10_59_10	TRUE	0.704	874	3.389e-280								DNA methylase [PF01555.20]		sp|P29538|MTH1_HAEPA Modification methylase HpaI; XhXp	Xp;Xh	0	PMX_810_sub_00265	K07316	mod; adenine-specific DNA-methyltransferase [EC:2.1.1.72]	298	K00571	40	PMX_810_sub_00265_hypothetical_protein	NO_SP	1.00001	0	0	0	0	0
PMX_810_sub_00266	E																					0	PMX_810_sub_00266						PMX_810_sub_00266_hypothetical_protein	NO_SP	1	0	0	0	0	0
PMX_810_sub_00268	C	K07095	uncharacterized protein	A0A0G1L358_9BACT	UniRef90_A0A0G1L358 Phosphoesterase n=2 Tax=Parcubacteria group TaxID=1794811 RepID=A0A0G1L358_9BACT	Parcubacteria group	FALSE	0.579	188	3.624e-51								Calcineurin-like phosphoesterase superfamily domain [PF12850.9]; Calcineurin-like phosphoesterase [PF00149.30]				0	PMX_810_sub_00268	K07095	K07095; uncharacterized protein	38			PMX_810_sub_00268_3_,5_-cyclic_adenosine_monophosphate_phosphodiesterase_CpdA	NO_SP	0.999999	0	0	0	0	0
PMX_810_sub_00269	C			A0A1F7UJ69_9BACT	UniRef90_A0A1F7UJ69 DUF5652 domain-containing protein n=2 Tax=Candidatus Uhrbacteria TaxID=1752732 RepID=A0A1F7UJ69_9BACT	Candidatus Uhrbacteria	FALSE	0.66	83	3.696e-16								Family of unknown function (DUF5652) [PF18893.2]				0	PMX_810_sub_00269			13	K02839	1	PMX_810_sub_00269_hypothetical_protein	NO_SP	1.00001	0	0	0	0	0
PMX_810_sub_00270	C			A0A523XZ98_9BACT	UniRef90_A0A523XZ98 Mechanosensitive ion channel n=1 Tax=Candidatus Nealsonbacteria bacterium TaxID=2093793 RepID=A0A523XZ98_9BACT	Candidatus Nealsonbacteria bacterium	FALSE	0.429	140	1.057e-33								Mechanosensitive ion channel [PF00924.20]				0	PMX_810_sub_00270	K22044	ybiO; moderate conductance mechanosensitive channel	25			PMX_810_sub_00270_hypothetical_protein	NO_SP	0.995893	0.004129	0	0	0	0
PMX_810_sub_00271	B	K06158	ATP-binding cassette, subfamily F, member 3	K2FJY7_9BACI	UniRef90_K2FJY7 ABC transporter ATP-binding protein n=5 Tax=Salimicrobium TaxID=351195 RepID=K2FJY7_9BACI	Salimicrobium	TRUE	0.401	368	8.199e-107								ABC transporter [PF00005.29]; ABC transporter [PF12848.9]; RecF/RecN/SMC N terminal domain [PF02463.21]		sp|P03273|PKG1_ADE07 Packaging protein 1; XhXrXs	Xr;Xh;Xs	0	PMX_810_sub_00271	K06158	ABCF3; ATP-binding cassette, subfamily F, member 3	151			PMX_810_sub_00271_putative_ABC_transporter_ATP-binding_protein_YbiT	NO_SP	1	0	0	0	0	0
PMX_810_sub_00272	B			A0A2M7UYZ6_9BACT	UniRef90_A0A2M7UYZ6 Uncharacterized protein n=1 Tax=Candidatus Nealsonbacteria bacterium CG_4_10_14_0_2_um_filter_38_17 TaxID=1974680 RepID=A0A2M7UYZ6_9BACT	Candidatus Nealsonbacteria bacterium CG_4_10_14_0_2_um_filter_38_17	TRUE	0.549	482	8.171e-147	MER0182798	C82A	MER0182798 - subfamily C82A unassigned peptidases (Caldilinea aerophila) [C82.UPA]#C82A#{peptidase unit: 235-363}~source YP_005443391~	FALSE	0.518	108	1.494e-22	L,D-transpeptidase catalytic domain [PF03734.16]				0	PMX_810_sub_00272			7			PMX_810_sub_00272_hypothetical_protein	NO_SP	0.999987	0	0	0	0	0
PMX_810_sub_00273	C	K07098	uncharacterized protein	A0A2M8KJ54_9BACT	UniRef90_A0A2M8KJ54 Metallophosphoesterase n=1 Tax=Candidatus Portnoybacteria bacterium CG10_big_fil_rev_8_21_14_0_10_44_7 TaxID=1974816 RepID=A0A2M8KJ54_9BACT	Candidatus Portnoybacteria bacterium CG10_big_fil_rev_8_21_14_0_10_44_7	FALSE	0.427	200	9.722e-54								Calcineurin-like phosphoesterase superfamily domain [PF12850.9]; Calcineurin-like phosphoesterase [PF00149.30]				0	PMX_810_sub_00273	K07098	K07098; uncharacterized protein	95			PMX_810_sub_00273_putative_protein_YpbG	NO_SP	0.83349	0.165998	0.000121	0.000172	0.000129	0.000101
PMX_810_sub_00274	C			A0A1F4PNP3_9BACT	UniRef90_A0A1F4PNP3 Nudix hydrolase domain-containing protein n=1 Tax=candidate division Kazan bacterium RIFCSPLOWO2_01_FULL_48_13 TaxID=1798539 RepID=A0A1F4PNP3_9BACT	candidate division Kazan bacterium RIFCSPLOWO2_01_FULL_48_13	FALSE	0.588	180	1.46e-48								NUDIX domain [PF00293.30]				0	PMX_810_sub_00274	K03574	mutT, NUDT15, MTH2; 8-oxo-dGTP diphosphatase [EC:3.6.1.55]	17			PMX_810_sub_00274_CTP_pyrophosphohydrolase	NO_SP	1.00001	0	0	0	0	0
PMX_810_sub_00275	C			K2D7P1_9BACT	UniRef90_K2D7P1 Uncharacterized protein n=1 Tax=uncultured bacterium TaxID=77133 RepID=K2D7P1_9BACT	uncultured bacterium	FALSE	0.333	91	3.835e-16												0	PMX_810_sub_00275						PMX_810_sub_00275_hypothetical_protein	NO_SP	0.999994	0	0	0	0	0
PMX_810_sub_00276	E																					0	PMX_810_sub_00276						PMX_810_sub_00276_hypothetical_protein	NO_SP	0.99708	0.002895	3e-06	2e-06	2e-06	2e-06
PMX_810_sub_00277	B			A0A1G2E178_9BACT	UniRef90_A0A1G2E178 Uncharacterized protein n=1 Tax=Candidatus Nealsonbacteria bacterium RBG_13_42_11 TaxID=1801663 RepID=A0A1G2E178_9BACT	Candidatus Nealsonbacteria bacterium RBG_13_42_11	TRUE	0.474	371	1.137e-109												0	PMX_810_sub_00277			15	K07577	1	PMX_810_sub_00277_hypothetical_protein	NO_SP	1.00001	0	0	0	0	0
PMX_810_sub_00278	C			A0A2H0FIB5_9BACT	UniRef90_A0A2H0FIB5 Sigma70_r4 domain-containing protein n=1 Tax=Candidatus Nealsonbacteria bacterium CG18_big_fil_WC_8_21_14_2_50_37_10 TaxID=1974717 RepID=A0A2H0FIB5_9BACT	Candidatus Nealsonbacteria bacterium CG18_big_fil_WC_8_21_14_2_50_37_10	FALSE	0.532	331	1.79e-97												0	PMX_810_sub_00278			11	K03087	4	PMX_810_sub_00278_RNA_polymerase_sigma_factor_RpoS	NO_SP	1.00003	0	0	0	0	0
PMX_810_sub_00279	C			A0A2G9YUC4_9BACT	UniRef90_A0A2G9YUC4 Protein-export membrane protein SecF n=5 Tax=Parcubacteria group TaxID=1794811 RepID=A0A2G9YUC4_9BACT	Parcubacteria group	FALSE	0.537	303	8.386e-89								Protein export membrane protein [PF02355.18]				0	PMX_810_sub_00279	K03074	secF; preprotein translocase subunit SecF	85			PMX_810_sub_00279_Protein_translocase_subunit_SecF	NO_SP	1.00001	0	0	0	0	0
PMX_810_sub_00280	B			A0A2M7DAQ9_9BACT	UniRef90_A0A2M7DAQ9 Protein translocase subunit SecD n=2 Tax=Candidatus Nealsonbacteria TaxID=1817911 RepID=A0A2M7DAQ9_9BACT	Candidatus Nealsonbacteria	TRUE	0.598	546	3.364e-169								Protein export membrane protein [PF02355.18]				0	PMX_810_sub_00280	K03072	secD; preprotein translocase subunit SecD	132			PMX_810_sub_00280_Protein_translocase_subunit_SecDF	LIPO	3.4e-05	0.166544	0.833366	2.1e-05	1.9e-05	2.2e-05	CS pos: 22-23. Pr: 0.5983
PMX_810_sub_00281	C			A0A2G9P5Z4_9ARCH	UniRef90_A0A2G9P5Z4 Proteinase IV n=1 Tax=Candidatus Diapherotrites archaeon CG10_big_fil_rev_8_21_14_0_10_31_34 TaxID=1974406 RepID=A0A2G9P5Z4_9ARCH	Candidatus Diapherotrites archaeon CG10_big_fil_rev_8_21_14_0_10_31_34	FALSE	0.552	126	1.248e-30	MER0755583	I04	MER0755583 - family I4 unassigned peptidase inhibitors () [I04.UPW]#I04#{inhibitor unit: 1-335}~source A0A0B3B473~	FALSE	0.548	124	3.755e-32	Serpin (serine protease inhibitor) [PF00079.22]				0	PMX_810_sub_00281			12	K13963	5	PMX_810_sub_00281_hypothetical_protein	NO_SP	1.00002	0	0	0	0	0
PMX_810_sub_00282	C	K00573	protein-L-isoaspartate(D-aspartate) O-methyltransferase [EC:2.1.1.77]	A0A2M7D828_9BACT	UniRef90_A0A2M7D828 L-isoaspartyl protein carboxyl methyltransferase n=1 Tax=Candidatus Nealsonbacteria bacterium CG02_land_8_20_14_3_00_40_11 TaxID=1974700 RepID=A0A2M7D828_9BACT	Candidatus Nealsonbacteria bacterium CG02_land_8_20_14_3_00_40_11	FALSE	0.565	228	1.816e-64								Protein-L-isoaspartate(D-aspartate) O-methyltransferase (PCMT) [PF01135.21]; Methyltransferase domain [PF13847.8]; 16S rRNA methyltransferase RsmB/F [PF01189.19]; Mycolic acid cyclopropane synthetase [PF02353.22]; tRNA methyltransferase complex GCD14 subunit [PF08704.12]				0	PMX_810_sub_00282	K00573	E2.1.1.77, pcm; protein-L-isoaspartate(D-aspartate) O-methyltransferase [EC:2.1.1.77]	68			PMX_810_sub_00282_Protein-L-isoaspartate_O-methyltransferase	NO_SP	1.00001	0	0	0	0	0
PMX_810_sub_00283	C			A0A2M7RNK8_9BACT	UniRef90_A0A2M7RNK8 Uncharacterized protein n=1 Tax=bacterium (Candidatus Gribaldobacteria) CG_4_10_14_0_8_um_filter_33_9 TaxID=2014266 RepID=A0A2M7RNK8_9BACT	bacterium (Candidatus Gribaldobacteria) CG_4_10_14_0_8_um_filter_33_9	FALSE	0.395	84	5.65e-16												0	PMX_810_sub_00283			2	K00982	1	PMX_810_sub_00283_hypothetical_protein	NO_SP	0.995656	0.004339	2e-06	2e-06	1e-06	1e-06
PMX_810_sub_00284	C			A0A0G0Q4P4_9BACT	UniRef90_A0A0G0Q4P4 M18 family aminopeptidase n=1 Tax=Candidatus Falkowbacteria bacterium GW2011_GWF2_39_8 TaxID=1618642 RepID=A0A0G0Q4P4_9BACT	Candidatus Falkowbacteria bacterium GW2011_GWF2_39_8	FALSE	0.557	496	4.78e-152	MER0248702	M18	MER0248702 - apeA putative peptidase (Mahella australiensis) [M18.004]#M18#{peptidase unit: 32-479}~source YP_004462301~	FALSE	0.553	469	2.909e-145	Aminopeptidase I zinc metalloprotease (M18) [PF02127.17]; M42 glutamyl aminopeptidase [PF05343.16]				0	PMX_810_sub_00284			299			PMX_810_sub_00284_putative_M18_family_aminopeptidase_1	NO_SP	0.999979	0	0	0	0	0
PMX_810_sub_00285	C			A0A2H0YL16_9BACT	UniRef90_A0A2H0YL16 Uncharacterized protein n=1 Tax=Candidatus Nealsonbacteria bacterium CG08_land_8_20_14_0_20_38_20 TaxID=1974705 RepID=A0A2H0YL16_9BACT	Candidatus Nealsonbacteria bacterium CG08_land_8_20_14_0_20_38_20	FALSE	0.487	321	5.84e-94	MER0058074	M24B	MER0058074 - hyperthermophile prolidase (Carboxydothermus hydrogenoformans) [M24.008]#M24B#{peptidase unit: 124-352}~source YP_360693~	FALSE	0.467	196	3.391e-53	Metallopeptidase family M24 [PF00557.26]; Creatinase/Prolidase N-terminal domain [PF01321.20]				0	PMX_810_sub_00285	K01262	pepP; Xaa-Pro aminopeptidase [EC:3.4.11.9]	108			PMX_810_sub_00285_Aminopeptidase_YpdF	NO_SP	1	0	0	0	0	0
PMX_810_sub_00286	C			A0A1D2R8A8_9ARCH	UniRef90_A0A1D2R8A8 Kazal-like domain-containing protein n=1 Tax=Candidatus Altiarchaeales archaeon WOR_SM1_SCG TaxID=1849261 RepID=A0A1D2R8A8_9ARCH	Candidatus Altiarchaeales archaeon WOR_SM1_SCG	FALSE	0.367	68	5.722e-10												0	PMX_810_sub_00286			2	K09712	1	PMX_810_sub_00286_Cell_division_protein_ZipA	NO_SP	0.966022	0.033938	1.4e-05	1.1e-05	8e-06	8e-06
PMX_810_sub_00287	E																					0	PMX_810_sub_00287						PMX_810_sub_00287_hypothetical_protein	NO_SP	0.999966	0	0	0	0	0
PMX_810_sub_00288	B	K03601	exodeoxyribonuclease VII large subunit [EC:3.1.11.6]	A0A7C1T0N3_9BACT	UniRef90_A0A7C1T0N3 Exodeoxyribonuclease 7 large subunit n=2 Tax=root TaxID=1 RepID=A0A7C1T0N3_9BACT	root	TRUE	0.549	409	1.566e-123								Exonuclease VII, large subunit [PF02601.17]; OB-fold nucleic acid binding domain [PF13742.8]		sp|Q8FQP1|EX7L_COREF Exodeoxyribonuclease 7 large subunit; Xu	Xu	0	PMX_810_sub_00288	K03601	xseA; exodeoxyribonuclease VII large subunit [EC:3.1.11.6]	87			PMX_810_sub_00288_Exodeoxyribonuclease_7_large_subunit	NO_SP	1.00003	0	0	0	0	0
PMX_810_sub_00289	B	K01153	type I restriction enzyme, R subunit [EC:3.1.21.3]	A0A0G1GJ68_9BACT	UniRef90_A0A0G1GJ68 Type III restriction protein res subunit n=1 Tax=Parcubacteria group bacterium GW2011_GWA2_44_12 TaxID=1618829 RepID=A0A0G1GJ68_9BACT	Parcubacteria group bacterium GW2011_GWA2_44_12	TRUE	0.767	1331	0								Type III restriction enzyme, res subunit [PF04851.17]; SWI2/SNF2 ATPase [PF18766.3]; Type I restriction enzyme R protein N terminus (HSDR_N) [PF13588.8]; SNF2-related domain [PF00176.25]		sp|P20703|UVSW_BPT4 ATP-dependent DNA helicase uvsW; Xh	Xh	0	PMX_810_sub_00289	K01153	hsdR; type I restriction enzyme, R subunit [EC:3.1.21.3]	400			PMX_810_sub_00289_primosomal_protein_N_	NO_SP	1.00002	0	0	0	0	0
PMX_810_sub_00290	B	K01154,K03427	type I restriction enzyme, S subunit [EC:3.1.21.3]; type I restriction enzyme M protein [EC:2.1.1.72]	A0A1G2S9B3_9BACT	UniRef90_A0A1G2S9B3 Site-specific DNA-methyltransferase (adenine-specific) n=1 Tax=Candidatus Yonathbacteria bacterium RIFCSPHIGHO2_02_FULL_44_14 TaxID=1802724 RepID=A0A1G2S9B3_9BACT	Candidatus Yonathbacteria bacterium RIFCSPHIGHO2_02_FULL_44_14	TRUE	0.587	932	1.198e-296								N-6 DNA Methylase [PF02384.18]; Type I restriction modification DNA specificity domain [PF01420.21]; Putative RNA methylase family UPF0020 [PF01170.20]; Methyltransferase domain [PF13847.8]; Methyltransferase small domain [PF05175.16]		REFSEQ N-6 DNA methylase; Xu	Xu	0	PMX_810_sub_00290	K03427	hsdM; type I restriction enzyme M protein [EC:2.1.1.72]	307			PMX_810_sub_00290_tRNA1_Val___adenine_37_-N6_-methyltransferase	NO_SP	1.00003	0	0	0	0	0
PMX_810_sub_00291	C			K1ZJM5_9BACT	UniRef90_K1ZJM5 Membrane-fusion protein n=1 Tax=uncultured bacterium TaxID=77133 RepID=K1ZJM5_9BACT	uncultured bacterium	FALSE	0.586	322	1.606e-95								Protein of unknown function (DUF2806) [PF10987.10]				0	PMX_810_sub_00291			19			PMX_810_sub_00291_hypothetical_protein	NO_SP	1	0	0	0	0	0
PMX_810_sub_00292	E																					0	PMX_810_sub_00292			1	K03676	1	PMX_810_sub_00292_hypothetical_protein	NO_SP	0.999975	0	0	0	0	0
PMX_810_sub_00293	B	K02347	DNA polymerase (family X)	A0A7C3UYN5_9DELT	UniRef90_A0A7C3UYN5 DNA polymerase beta n=1 Tax=Desulfobacca acetoxidans TaxID=60893 RepID=A0A7C3UYN5_9DELT	Desulfobacca acetoxidans	TRUE	0.599	672	4.097e-211								DNA polymerase beta thumb [PF14791.8]; Helix-hairpin-helix domain [PF14716.8]; PHP domain [PF02811.21]				0	PMX_810_sub_00293	K02347	polX, dpx; DNA polymerase (family X)	229			PMX_810_sub_00293_DNA_polymerase_3_-5__exonuclease_PolX	NO_SP	1.00001	0	0	0	0	0
PMX_810_sub_00294	E																					0	PMX_810_sub_00294						PMX_810_sub_00294_hypothetical_protein	NO_SP	0.999983	0	0	0	0	0
PMX_810_sub_00295	C			A0A554K5A3_9BACT	UniRef90_A0A554K5A3 Transcription elongation factor GreA n=1 Tax=Parcubacteria group bacterium Gr01-1014_30 TaxID=2017182 RepID=A0A554K5A3_9BACT	Parcubacteria group bacterium Gr01-1014_30	FALSE	0.592	181	3.167e-49								Transcription elongation factor, GreA/GreB, C-term [PF01272.21]				0	PMX_810_sub_00295	K03624	greA; transcription elongation factor GreA	38			PMX_810_sub_00295_Transcription_elongation_factor_GreA	NO_SP	1.00001	0	0	0	0	0
PMX_810_sub_00296	C			A0A5P8NCX1_9BACT	UniRef90_A0A5P8NCX1 Uncharacterized protein n=1 Tax=Candidatus Gracilibacteria bacterium 28_42_T64 TaxID=1862133 RepID=A0A5P8NCX1_9BACT	Candidatus Gracilibacteria bacterium 28_42_T64	FALSE	0.302	201	2.336e-50												0	PMX_810_sub_00296			3	K20276	1	PMX_810_sub_00296_hypothetical_protein	SP	0.000176	0.999264	0.000147	0.000168	0.000128	0.000128	CS pos: 32-33. Pr: 0.9789
PMX_810_sub_00297	C			UPI00117DA631	UniRef90_UPI00117DA631 cytochrome c n=1 Tax=Anaeromyxobacter sp. (strain Fw109-5) TaxID=404589 RepID=UPI00117DA631	Anaeromyxobacter sp. (strain Fw109-5)	FALSE	0.4	127	1.817e-26												0	PMX_810_sub_00297			2	K07337	1	PMX_810_sub_00297_hypothetical_protein	NO_SP	1	0	0	0	0	0
PMX_810_sub_00298	C			A0A0G1E6K2_9BACT	UniRef90_A0A0G1E6K2 tRNA-specific 2-thiouridylase MnmA n=3 Tax=unclassified Parcubacteria group TaxID=1794840 RepID=A0A0G1E6K2_9BACT	unclassified Parcubacteria group	FALSE	0.543	85	2.412e-17								tRNA methyl transferase [PF03054.18]				0	PMX_810_sub_00298						PMX_810_sub_00298_tRNA-specific_2-thiouridylase_MnmA	NO_SP	1.00001	0	0	0	0	0
PMX_810_sub_00299	B	K03531	cell division protein FtsZ	A0A523XY98_9BACT	UniRef90_A0A523XY98 Cell division protein FtsZ n=1 Tax=Candidatus Nealsonbacteria bacterium TaxID=2093793 RepID=A0A523XY98_9BACT	Candidatus Nealsonbacteria bacterium	TRUE	0.471	411	6.249e-122								Tubulin/FtsZ family, GTPase domain [PF00091.27]				0	PMX_810_sub_00299	K03531	ftsZ; cell division protein FtsZ	40			PMX_810_sub_00299_Cell_division_protein_FtsZ	NO_SP	1.00004	0	0	0	0	0
PMX_810_sub_00300	C	K03671	thioredoxin 1	A0A2J0N161_9BACT	UniRef90_A0A2J0N161 Pyr_redox_2 domain-containing protein n=1 Tax=Parcubacteria group bacterium CG_4_9_14_0_2_um_filter_35_11 TaxID=2014318 RepID=A0A2J0N161_9BACT	Parcubacteria group bacterium CG_4_9_14_0_2_um_filter_35_11	FALSE	0.526	307	6.474e-90								Pyridine nucleotide-disulphide oxidoreductase [PF07992.16]; Pyridine nucleotide-disulphide oxidoreductase [PF13738.8]; Flavin-binding monooxygenase-like [PF00743.21]; HI0933-like protein [PF03486.16]; Lycopene cyclase protein [PF05834.14]		sp|P23160|R34K_CLOPA 34.2 kDa protein in rubredoxin operon; Xh	Xh	0	PMX_810_sub_00300	K00384	trxB, TRR; thioredoxin reductase (NADPH) [EC:1.8.1.9]	84	K03387	16	PMX_810_sub_00300_Thioredoxin_reductase	NO_SP	1	0	0	0	0	0
PMX_810_sub_00301	B			A0A0G0Z3D4_9BACT	UniRef90_A0A0G0Z3D4 Uncharacterized protein n=7 Tax=Parcubacteria group TaxID=1794811 RepID=A0A0G0Z3D4_9BACT	Parcubacteria group	TRUE	0.755	581	3.193e-183								N-6 DNA Methylase [PF02384.18]		REFSEQ hypothetical protein; Xu	Xu	0	PMX_810_sub_00301			5	K07317	3	PMX_810_sub_00301_Release_factor_glutamine_methyltransferase	NO_SP	1.00003	0	0	0	0	0
PMX_810_sub_00302	B			A0A0G1C0S6_9BACT	UniRef90_A0A0G1C0S6 Uncharacterized protein n=6 Tax=Parcubacteria group TaxID=1794811 RepID=A0A0G1C0S6_9BACT	Parcubacteria group	TRUE	0.715	437	4.987e-135								Tsp45I type II restriction enzyme [PF06300.14]				0	PMX_810_sub_00302			10	K01069	1	PMX_810_sub_00302_hypothetical_protein	NO_SP	1	0	0	0	0	0
PMX_810_sub_00303	B	K03658	DNA helicase IV [EC:3.6.4.12]	A0A0G1Q2W3_9BACT	UniRef90_A0A0G1Q2W3 DNA helicase n=8 Tax=Candidatus Azambacteria TaxID=1752741 RepID=A0A0G1Q2W3_9BACT	Candidatus Azambacteria	TRUE	0.643	1024	0								UvrD/REP helicase N-terminal domain [PF00580.23]; AAA domain [PF13245.8]; UvrD-like helicase C-terminal domain [PF13361.8]; Topoisomerase DNA binding C4 zinc finger [PF01396.21]; UvrD-like helicase C-terminal domain [PF13538.8]; AAA domain [PF13604.8]		sp|Q9USU3|FBH1_SCHPO F-box DNA helicase protein 1; Xh	Xh	0	PMX_810_sub_00303	K03658	helD; DNA helicase IV [EC:5.6.2.4]	202			PMX_810_sub_00303_ATP-dependent_DNA_helicase_Rep	NO_SP	1.00002	0	0	0	0	0
PMX_810_sub_00304	C	K07451	5-methylcytosine-specific restriction enzyme A [EC:3.1.21.-]	A0A497PHR9_THOAR	UniRef90_A0A497PHR9 HNHc domain-containing protein n=1 Tax=Thorarchaeota archaeon (strain OWC) TaxID=2053491 RepID=A0A497PHR9_THOAR	Thorarchaeota archaeon (strain OWC)	FALSE	0.393	190	1.756e-50												0	PMX_810_sub_00304			4	K07454	2	PMX_810_sub_00304_hypothetical_protein	NO_SP	1.00003	0	0	0	0	0
PMX_810_sub_00305	B			A0A0G1ZMD2_9BACT	UniRef90_A0A0G1ZMD2 NYN domain-containing protein n=1 Tax=Parcubacteria group bacterium GW2011_GWA1_51_12 TaxID=1618799 RepID=A0A0G1ZMD2_9BACT	Parcubacteria group bacterium GW2011_GWA1_51_12	TRUE	0.752	356	2.576e-108								NYN domain [PF01936.20]				0	PMX_810_sub_00305			18			PMX_810_sub_00305_hypothetical_protein	NO_SP	1.00001	0	0	0	0	0
PMX_810_sub_00306	C			A6LK22_THEM4	UniRef90_A6LK22 Uncharacterized protein n=1 Tax=Thermosipho melanesiensis (strain DSM 12029 / CIP 104789 / BI429) TaxID=391009 RepID=A6LK22_THEM4	Thermosipho melanesiensis (strain DSM 12029 / CIP 104789 / BI429)	FALSE	0.562	153	1.859e-39												0	PMX_810_sub_00306			22			PMX_810_sub_00306_hypothetical_protein	NO_SP	1.00001	0	0	0	0	0
PMX_810_sub_00307	B			A0A0G1I2T8_9BACT	UniRef90_A0A0G1I2T8 Glycosyl transferase group 1 n=2 Tax=Parcubacteria group TaxID=1794811 RepID=A0A0G1I2T8_9BACT	Parcubacteria group	TRUE	0.561	424	1.177e-128								Glycosyl transferases group 1 [PF00534.22]; Glycosyl transferases group 1 [PF13692.8]; Glycosyltransferase Family 4 [PF13439.8]; Glycosyl transferase 4-like domain [PF13579.8]; Starch synthase catalytic domain [PF08323.13]	GT4 sucrose synthase (EC 2.4.1.13); sucrose-phosphate synthase (EC 2.4.1.14); alpha-glucosyltransferase (EC 2.4.1.52); lipopolysaccharide N-acetylglucosaminyltransferase (EC 2.4.1.56); phosphatidylinositol alpha-mannosyltransferase (EC 2.4.1.57); GDP-Man: Man1GlcNAc2-PP-dolichol alpha-1,3-mannosyltransferase (EC 2.4.1.132); GDP-Man: Man3GlcNAc2-PP-dolichol/Man4GlcNAc2-PP-dolichol alpha-1,2-mannos…			0	PMX_810_sub_00307	K16150	K16150; glycogen synthase [EC:2.4.1.11]	59			PMX_810_sub_00307_D-inositol-3-phosphate_glycosyltransferase	NO_SP	1.00002	0	0	0	0	0
PMX_810_sub_00308	B	K07405	alpha-amylase [EC:3.2.1.1]	A0A1G2VL92_9BACT	UniRef90_A0A1G2VL92 Alpha-amylase n=1 Tax=Parcubacteria group bacterium RIFCSPHIGHO2_02_FULL_48_10b TaxID=1817741 RepID=A0A1G2VL92_9BACT	Parcubacteria group bacterium RIFCSPHIGHO2_02_FULL_48_10b	TRUE	0.683	531	1.54e-165								Glycosyl hydrolase family 57 [PF03065.17]	GH57 alpha-amylase (EC 3.2.1.1); alpha-galactosidase (EC 3.2.1.22); amylopullulanase (EC 3.2.1.41); cyclomaltodextrinase (EC 3.2.1.54); branching enzyme (EC 2.4.1.18); 4-alpha-glucanotransferase (EC 2.4.1.25) [GH57]			0	PMX_810_sub_00308	K07405	E3.2.1.1A; alpha-amylase [EC:3.2.1.1]	279			PMX_810_sub_00308_hypothetical_protein	NO_SP	1.00001	0	0	0	0	0
PMX_810_sub_00309	C			A0A3M0Y8P6_9ARCH	UniRef90_A0A3M0Y8P6 Uncharacterized protein n=1 Tax=Candidatus Pacearchaeota archaeon TaxID=2026773 RepID=A0A3M0Y8P6_9ARCH	Candidatus Pacearchaeota archaeon	FALSE	0.545	95	3.604e-20												0	PMX_810_sub_00309			2	K07405	1	PMX_810_sub_00309_hypothetical_protein	NO_SP	1.00002	0	0	0	0	0
PMX_810_sub_00310	B	K00693	glycogen synthase [EC:2.4.1.11]	A0A0G1T6Z6_9BACT	UniRef90_A0A0G1T6Z6 Uncharacterized protein n=9 Tax=Candidatus Azambacteria TaxID=1752741 RepID=A0A0G1T6Z6_9BACT	Candidatus Azambacteria	TRUE	0.56	635	6.782e-198								Glycogen synthase [PF05693.15]; Glycosyl transferases group 1 [PF00534.22]; Glycosyl transferases group 1 [PF13692.8]	GT3 glycogen synthase (EC 2.4.1.11). [GT3]			0	PMX_810_sub_00310	K00693	GYS; glycogen synthase [EC:2.4.1.11]	148			PMX_810_sub_00310_Glycogen_synthase	NO_SP	1.00001	0	0	0	0	0
PMX_810_sub_00311	C			A0A0G1DIB2_9BACT	UniRef90_A0A0G1DIB2 Uncharacterized protein n=2 Tax=Candidatus Magasanikbacteria TaxID=1752731 RepID=A0A0G1DIB2_9BACT	Candidatus Magasanikbacteria	FALSE	0.723	135	2.16e-34												0	PMX_810_sub_00311			14	K03924	1	PMX_810_sub_00311_hypothetical_protein	NO_SP	1.00002	0	0	0	0	0
PMX_810_sub_00312	C			A0A151E5N7_9EURY	UniRef90_A0A151E5N7 DUF1801 domain-containing protein n=1 Tax=Thermoplasmatales archaeon SG8-52-2 TaxID=1803817 RepID=A0A151E5N7_9EURY	Thermoplasmatales archaeon SG8-52-2	FALSE	0.64	144	5.263e-37								Domain of unknown function (DU1801) [PF08818.13]				0	PMX_810_sub_00312			16	K00286	1	PMX_810_sub_00312_hypothetical_protein	NO_SP	1.00004	0	0	0	0	0
PMX_810_sub_00313	C			K2EQE0_9BACT	UniRef90_K2EQE0 Uncharacterized protein n=2 Tax=Bacteria TaxID=2 RepID=K2EQE0_9BACT	Bacteria	FALSE	0.825	108	4.766e-25								Pathogenicity locus [PF11731.10]				0	PMX_810_sub_00313			29			PMX_810_sub_00313_hypothetical_protein	NO_SP	1.00001	0	0	0	0	0
PMX_810_sub_00314	C			A0A0G0QUV9_9BACT	UniRef90_A0A0G0QUV9 Uncharacterized protein n=1 Tax=Candidatus Moranbacteria bacterium GW2011_GWC2_40_12 TaxID=1618699 RepID=A0A0G0QUV9_9BACT	Candidatus Moranbacteria bacterium GW2011_GWC2_40_12	FALSE	0.698	84	2.782e-17												0	PMX_810_sub_00314						PMX_810_sub_00314_hypothetical_protein	NO_SP	0.999989	0	0	0	0	0
PMX_810_sub_00315	C			A0A7C1KNK2_9BACT	UniRef90_A0A7C1KNK2 TdeIII family type II restriction endonuclease n=2 Tax=root TaxID=1 RepID=A0A7C1KNK2_9BACT	root	FALSE	0.782	267	7.003e-79								Type II restriction endonuclease, TdeIII [PF09520.12]				0	PMX_810_sub_00315			88			PMX_810_sub_00315_hypothetical_protein	NO_SP	1.00002	0	0	0	0	0
PMX_810_sub_00316	C			A0A2N4S7L3_9BACT	UniRef90_A0A2N4S7L3 TdeIII family type II restriction endonuclease n=4 Tax=Bacteroidetes TaxID=976 RepID=A0A2N4S7L3_9BACT	Bacteroidetes	FALSE	0.852	112	7.93e-27								Type II restriction endonuclease, TdeIII [PF09520.12]				0	PMX_810_sub_00316			11	K22515	1	PMX_810_sub_00316_hypothetical_protein	NO_SP	1.00001	0	0	0	0	0
PMX_810_sub_00317	B			A0A1J5JMX4_9ARCH	UniRef90_A0A1J5JMX4 Restriction endonuclease subunit M n=1 Tax=Candidatus Altiarchaeum sp. CG2_30_32_3053 TaxID=1803514 RepID=A0A1J5JMX4_9ARCH	Candidatus Altiarchaeum sp. CG2_30_32_3053	TRUE	0.823	647	4.658e-206								DNA methylase [PF01555.20]				0	PMX_810_sub_00317			150			PMX_810_sub_00317_hypothetical_protein	NO_SP	1.00002	0	0	0	0	0
PMX_810_sub_00319	E																					0	PMX_810_sub_00319			2	K06287	1	PMX_810_sub_00319_Acetaldehyde_dehydrogenase	NO_SP	1.00001	0	0	0	0	0
PMX_810_sub_00320	C			A0A522U6M3_9BACT	UniRef90_A0A522U6M3 Uncharacterized protein n=1 Tax=Patescibacteria group bacterium TaxID=2052139 RepID=A0A522U6M3_9BACT	Patescibacteria group bacterium	FALSE	0.645	125	4.368e-30								Domain of unknown function (DUF4870) [PF09685.12]				0	PMX_810_sub_00320			17	K00247	1	PMX_810_sub_00320_hypothetical_protein	NO_SP	0.999935	0	0	0	0	0
PMX_810_sub_00321	B			A0A1F6QTF5_9ARCH	UniRef90_A0A1F6QTF5 Uncharacterized protein n=1 Tax=Candidatus Micrarchaeota archaeon RBG_16_36_9 TaxID=1801632 RepID=A0A1F6QTF5_9ARCH	Candidatus Micrarchaeota archaeon RBG_16_36_9	TRUE	0.667	377	1.635e-114								NIF3 (NGG1p interacting factor 3) [PF01784.20]				0	PMX_810_sub_00321			111			PMX_810_sub_00321_hypothetical_protein	NO_SP	1	0	0	0	0	0
PMX_810_sub_00322	C			A0A399ZSI9_9CHLR	UniRef90_A0A399ZSI9 Uncharacterized protein n=1 Tax=Anaerolineae bacterium TaxID=2052143 RepID=A0A399ZSI9_9CHLR	Anaerolineae bacterium	FALSE	0.631	234	7.689e-67								Bacteriocin-protection, YdeI or OmpD-Associated [PF13376.8]				0	PMX_810_sub_00322			101			PMX_810_sub_00322_hypothetical_protein	NO_SP	0.999999	0	0	0	0	0
PMX_810_sub_00323	B			A0A0G1YE05_9BACT	UniRef90_A0A0G1YE05 Filamentation induced by cAMP protein Fic n=1 Tax=Candidatus Magasanikbacteria bacterium GW2011_GWA2_56_11 TaxID=1619044 RepID=A0A0G1YE05_9BACT	Candidatus Magasanikbacteria bacterium GW2011_GWA2_56_11	TRUE	0.759	580	5.479e-183								Fic/DOC family [PF02661.20]; Fic/DOC family N-terminal [PF13784.8]		sp|Q9K0V1|Y459_NEIMB Uncharacterized protein NMB0459; Xu	Xu	0	PMX_810_sub_00323			181			PMX_810_sub_00323_putative_protein	NO_SP	1.00003	0	0	0	0	0
PMX_810_sub_00324	C			A0A1F8BDT0_9BACT	UniRef90_A0A1F8BDT0 Uncharacterized protein n=1 Tax=Candidatus Woesebacteria bacterium RIFCSPLOWO2_01_FULL_39_21 TaxID=1802519 RepID=A0A1F8BDT0_9BACT	Candidatus Woesebacteria bacterium RIFCSPLOWO2_01_FULL_39_21	FALSE	0.61	98	1.037e-21												0	PMX_810_sub_00324						PMX_810_sub_00324_hypothetical_protein	NO_SP	1.00002	0	0	0	0	0
PMX_810_sub_00325	E																					0	PMX_810_sub_00325						PMX_810_sub_00325_hypothetical_protein	NO_SP	0.999984	0	0	0	0	0
PMX_810_sub_00326	C			A0A1F5S4U7_9BACT	UniRef90_A0A1F5S4U7 NUDIX hydrolase n=1 Tax=Candidatus Falkowbacteria bacterium RIFOXYA2_FULL_38_12 TaxID=1797993 RepID=A0A1F5S4U7_9BACT	Candidatus Falkowbacteria bacterium RIFOXYA2_FULL_38_12	FALSE	0.665	196	1.246e-54								NUDIX domain [PF00293.30]				0	PMX_810_sub_00326	K03574	mutT, NUDT15, MTH2; 8-oxo-dGTP diphosphatase [EC:3.6.1.55]	67			PMX_810_sub_00326_NADH_pyrophosphatase	NO_SP	1.00001	0	0	0	0	0
PMX_810_sub_00327	E																					0	PMX_810_sub_00327						PMX_810_sub_00327_hypothetical_protein	NO_SP	0.999983	0	0	0	0	0
PMX_810_sub_00328	C			A0A2J0LJ16_9BACT	UniRef90_A0A2J0LJ16 Uncharacterized protein n=1 Tax=Candidatus Moranbacteria bacterium CG17_big_fil_post_rev_8_21_14_2_50_44_12 TaxID=1974673 RepID=A0A2J0LJ16_9BACT	Candidatus Moranbacteria bacterium CG17_big_fil_post_rev_8_21_14_2_50_44_12	FALSE	0.654	175	2.619e-47												0	PMX_810_sub_00328			7	K01915	1	PMX_810_sub_00328_hypothetical_protein	NO_SP	1.00002	0	0	0	0	0
PMX_810_sub_00329	C			A0A212DXF7_9BACT	UniRef90_A0A212DXF7 NTP_transf_2 domain-containing protein n=1 Tax=Parcubacteria group bacterium GW2011_GWA2_38_13b TaxID=1618780 RepID=A0A212DXF7_9BACT	Parcubacteria group bacterium GW2011_GWA2_38_13b	FALSE	0.597	211	7.361e-59								Polymerase beta, Nucleotidyltransferase [PF18765.3]; Helix-turn-helix domain [PF12840.9]				0	PMX_810_sub_00329			33	K07076	4	PMX_810_sub_00329_hypothetical_protein	NO_SP	1.00003	0	0	0	0	0
PMX_810_sub_00330	E																					0	PMX_810_sub_00330						PMX_810_sub_00330_hypothetical_protein	NO_SP	1.00001	0	0	0	0	0
PMX_810_sub_00331	B	K01972	DNA ligase (NAD+) [EC:6.5.1.2]	A0A661TU14_9BACT	UniRef90_A0A661TU14 DNA ligase n=1 Tax=Candidatus Nealsonbacteria bacterium TaxID=2093793 RepID=A0A661TU14_9BACT	Candidatus Nealsonbacteria bacterium	TRUE	0.629	848	8.93e-270								NAD-dependent DNA ligase adenylation domain [PF01653.20]; NAD-dependent DNA ligase OB-fold domain [PF03120.18]; Helix-hairpin-helix motif [PF12826.9]; Helix-hairpin-helix domain [PF14520.8]		sp|Q97FQ5|DNLJ2_CLOAB DNA ligase 2; XhXr	Xr;Xh	0	PMX_810_sub_00331	K01972	E6.5.1.2, ligA, ligB; DNA ligase (NAD+) [EC:6.5.1.2]	301			PMX_810_sub_00331_DNA_ligase	NO_SP	1.00001	0	0	0	0	0
PMX_810_sub_00332	C			A0A1J4WJV3_9BACT	UniRef90_A0A1J4WJV3 Uncharacterized protein n=4 Tax=Parcubacteria group TaxID=1794811 RepID=A0A1J4WJV3_9BACT	Parcubacteria group	FALSE	0.338	62	2.581e-08												0	PMX_810_sub_00332			3	K01990	1	PMX_810_sub_00332_hypothetical_protein	NO_SP	0.530414	0.082712	0.000153	0.00011	9.3e-05	0.386536
PMX_810_sub_00333	C			A0A1J5H7G3_9BACT	UniRef90_A0A1J5H7G3 Uncharacterized protein n=1 Tax=Parcubacteria group bacterium CG2_30_36_18 TaxID=1805314 RepID=A0A1J5H7G3_9BACT	Parcubacteria group bacterium CG2_30_36_18	FALSE	0.388	124	1.294e-28												0	PMX_810_sub_00333						PMX_810_sub_00333_hypothetical_protein	PILIN	0.005318	0.016882	1e-06	1.3e-05	0.000109	0.977681	CS pos: 17-18. Pr: 0.5770
PMX_810_sub_00334	C	K02671	type IV pilus assembly protein PilV	A0A2G9YTQ1_9BACT	UniRef90_A0A2G9YTQ1 Uncharacterized protein n=1 Tax=Candidatus Nealsonbacteria bacterium CG23_combo_of_CG06-09_8_20_14_all_39_17 TaxID=1974722 RepID=A0A2G9YTQ1_9BACT	Candidatus Nealsonbacteria bacterium CG23_combo_of_CG06-09_8_20_14_all_39_17	FALSE	0.441	129	6.956e-31												0	PMX_810_sub_00334						PMX_810_sub_00334_hypothetical_protein	PILIN	1e-06	6e-06	0	0	0	0.999989	CS pos: 11-12. Pr: 0.7573
PMX_810_sub_00335	C			A0A7C3M8Z4_9BACT	UniRef90_A0A7C3M8Z4 Prepilin-type N-terminal cleavage/methylation domain-containing protein n=2 Tax=Candidatus Parcubacteria bacterium TaxID=2762014 RepID=A0A7C3M8Z4_9BACT	Candidatus Parcubacteria bacterium	FALSE	0.364	109	9.868e-24												0	PMX_810_sub_00335						PMX_810_sub_00335_hypothetical_protein	PILIN	0	0	0	0	0	0.999986	CS pos: 10-11. Pr: 0.7695
PMX_810_sub_00336	C	K02654	leader peptidase (prepilin peptidase) / N-methyltransferase [EC:3.4.23.43 2.1.1.-]	A0A2M7DBN2_9BACT	UniRef90_A0A2M7DBN2 Prepilin peptidase n=1 Tax=Candidatus Nealsonbacteria bacterium CG02_land_8_20_14_3_00_34_20 TaxID=1974698 RepID=A0A2M7DBN2_9BACT	Candidatus Nealsonbacteria bacterium CG02_land_8_20_14_3_00_34_20	FALSE	0.485	239	4.939e-67	MER0221744	A24A	MER0221744 - ComC peptidase (Thermosediminibacter oceani) [A24.019]#A24A#{peptidase unit: 16-245}~source YP_003826278~	FALSE	0.377	163	5.253e-43	Bacterial Peptidase A24 N-terminal domain [PF06750.15]; Type IV leader peptidase family [PF01478.20]				0	PMX_810_sub_00336	K02654	pilD, pppA; leader peptidase (prepilin peptidase) / N-methyltransferase [EC:3.4.23.43 2.1.1.-]	58	K02236	10	PMX_810_sub_00336_Type_4_prepilin-like_proteins_leader_peptide-processing_enzym	NO_SP	1.00004	0	0	0	0	0
PMX_810_sub_00337	B	K02836	peptide chain release factor 2	A0A2M7UY79_9BACT	UniRef90_A0A2M7UY79 Peptide chain release factor 2 n=2 Tax=Candidatus Nealsonbacteria TaxID=1817911 RepID=A0A2M7UY79_9BACT	Candidatus Nealsonbacteria	TRUE	0.6	375	3.153e-113								PCRF domain [PF03462.20]; RF-1 domain [PF00472.22]		REFSEQ hypothetical protein; Xu	Xu	0	PMX_810_sub_00337	K02836	prfB; peptide chain release factor 2	133			PMX_810_sub_00337_Peptide_chain_release_factor_2	NO_SP	0.999995	0	0	0	0	0
PMX_810_sub_00339	E																					0	PMX_810_sub_00339			2	K01692	1	PMX_810_sub_00339_hypothetical_protein	NO_SP	0.999996	0	0	0	0	0
PMX_810_sub_00340	B			A0A2H0FJ75_9BACT	UniRef90_A0A2H0FJ75 Uncharacterized protein n=1 Tax=Candidatus Nealsonbacteria bacterium CG18_big_fil_WC_8_21_14_2_50_37_10 TaxID=1974717 RepID=A0A2H0FJ75_9BACT	Candidatus Nealsonbacteria bacterium CG18_big_fil_WC_8_21_14_2_50_37_10	TRUE	0.781	436	3.016e-135								DDE superfamily endonuclease [PF13359.8]; Helix-turn-helix of DDE superfamily endonuclease [PF13613.8]				0	PMX_810_sub_00340			54			PMX_810_sub_00340_IS5_family_transposase_ISCaa6	NO_SP	1	0	0	0	0	0
PMX_810_sub_00341	E																					1	PMX_810_sub_00341			2	K06889	1	PMX_810_sub_00341_hypothetical_protein	NO_SP	1.00001	0	0	0	0	0
PMX_810_sub_00342	B			A0A1G2QPY5_9BACT	UniRef90_A0A1G2QPY5 DNA helicase n=1 Tax=Candidatus Wildermuthbacteria bacterium GWA2_46_15 TaxID=1802443 RepID=A0A1G2QPY5_9BACT	Candidatus Wildermuthbacteria bacterium GWA2_46_15	TRUE	0.568	398	2.269e-120								PD-(D/E)XK nuclease superfamily [PF12705.9]; UvrD-like helicase C-terminal domain [PF13361.8]; Domain of unknown function DUF83 [PF01930.19]; UvrD-like helicase C-terminal domain [PF13538.8]		sp|O64262|VG69_BPMD2 Gene 69 protein; Xu	Xu	0	PMX_810_sub_00342	K03657	uvrD, pcrA; ATP-dependent DNA helicase UvrD/PcrA [EC:5.6.2.4]	15	K07465	3	PMX_810_sub_00342_ATP-dependent_DNA_helicase_Rep	NO_SP	1.00002	0	0	0	0	0
PMX_810_sub_00343	E																					0	PMX_810_sub_00343						PMX_810_sub_00343_hypothetical_protein	SP	0.000177	0.99923	0.000148	0.00018	0.000141	0.000142	CS pos: 16-17. Pr: 0.9814
PMX_810_sub_00344	C	K02238	competence protein ComEC	A0A2M7MEW8_9BACT	UniRef90_A0A2M7MEW8 Uncharacterized protein n=1 Tax=Candidatus Nealsonbacteria bacterium CG_4_10_14_3_um_filter_36_16 TaxID=1974685 RepID=A0A2M7MEW8_9BACT	Candidatus Nealsonbacteria bacterium CG_4_10_14_3_um_filter_36_16	FALSE	0.43	349	2.637e-101								Competence protein [PF03772.18]; Domain of unknown function (DUF4131) [PF13567.8]				0	PMX_810_sub_00344	K02238	comEC; competence protein ComEC	68			PMX_810_sub_00344_hypothetical_protein	NO_SP	0.999842	0.000119	4e-06	0	0	0
PMX_810_sub_00345	C			A0A2H0N380_9BACT	UniRef90_A0A2H0N380 Uncharacterized protein n=1 Tax=Candidatus Magasanikbacteria bacterium CG11_big_fil_rev_8_21_14_0_20_43_7 TaxID=1974654 RepID=A0A2H0N380_9BACT	Candidatus Magasanikbacteria bacterium CG11_big_fil_rev_8_21_14_0_20_43_7	FALSE	0.606	96	8.091e-21								HicA toxin of bacterial toxin-antitoxin, [PF07927.14]				0	PMX_810_sub_00345			12	K07339	1	PMX_810_sub_00345_hypothetical_protein	NO_SP	0.999991	0	0	0	0	0
PMX_810_sub_00346	C			A0A1F5EJJ0_9BACT	UniRef90_A0A1F5EJJ0 Uncharacterized protein n=1 Tax=Candidatus Berkelbacteria bacterium RIFCSPHIGHO2_12_FULL_36_9 TaxID=1797469 RepID=A0A1F5EJJ0_9BACT	Candidatus Berkelbacteria bacterium RIFCSPHIGHO2_12_FULL_36_9	FALSE	0.479	72	6.684e-12												0	PMX_810_sub_00346			3	K02071	1	PMX_810_sub_00346_hypothetical_protein	NO_SP	1	0	0	0	0	0
PMX_810_sub_00347	C			A0A420Z9W7_9BACT	UniRef90_A0A420Z9W7 SWIM-type domain-containing protein n=1 Tax=Candidatus Shapirobacteria bacterium TaxID=2053613 RepID=A0A420Z9W7_9BACT	Candidatus Shapirobacteria bacterium	FALSE	0.566	154	3.869e-40												0	PMX_810_sub_00347			4	K01462	1	PMX_810_sub_00347_hypothetical_protein	NO_SP	0.999999	0	0	0	0	0
PMX_810_sub_00348	C	K04069	pyruvate formate lyase activating enzyme [EC:1.97.1.4]	A0A3D1B3T0_9BACT	UniRef90_A0A3D1B3T0 Anaerobic ribonucleoside-triphosphate reductase activating protein n=1 Tax=Candidatus Staskawiczbacteria bacterium TaxID=2053617 RepID=A0A3D1B3T0_9BACT	Candidatus Staskawiczbacteria bacterium	FALSE	0.614	304	6.566e-90								4Fe-4S single cluster domain [PF13394.8]; 4Fe-4S single cluster domain [PF13353.8]; Radical SAM superfamily [PF04055.23]				0	PMX_810_sub_00348	K04069	pflA, pflC, pflE; pyruvate formate lyase activating enzyme [EC:1.97.1.4]	89			PMX_810_sub_00348_7-carboxy-7-deazaguanine_synthase	NO_SP	1.00002	0	0	0	0	0
PMX_810_sub_00349	C			A0A2D6FJ37_9BACT	UniRef90_A0A2D6FJ37 Uncharacterized protein n=1 Tax=Parcubacteria group bacterium TaxID=2026774 RepID=A0A2D6FJ37_9BACT	Parcubacteria group bacterium	FALSE	0.369	213	6.27e-57												0	PMX_810_sub_00349						PMX_810_sub_00349_hypothetical_protein	NO_SP	0.999992	0	0	0	0	0
PMX_810_sub_00350	C			A0A0S7Y7Z5_9BACT	UniRef90_A0A0S7Y7Z5 Uncharacterized protein n=1 Tax=Microgenomates bacterium DG_75 TaxID=1703769 RepID=A0A0S7Y7Z5_9BACT	Microgenomates bacterium DG_75	FALSE	0.287	277	2.189e-74												0	PMX_810_sub_00350			6	K21449	1	PMX_810_sub_00350_hypothetical_protein	SP	0.000414	0.998326	0.00039	0.000344	0.000286	0.000262	CS pos: 26-27. Pr: 0.9750
PMX_810_sub_00351	C			A0A497ADX3_9CHLR	UniRef90_A0A497ADX3 DUF5667 domain-containing protein n=3 Tax=cellular organisms TaxID=131567 RepID=A0A497ADX3_9CHLR	cellular organisms	FALSE	0.334	137	3.032e-32								Domain of unknown function (DUF5667) [PF18915.2]				0	PMX_810_sub_00351			4	K03406	1	PMX_810_sub_00351_ATP_synthase_subunit_b_	NO_SP	1.00001	0	1e-06	0	0	0
PMX_810_sub_00352	C	K03088	RNA polymerase sigma-70 factor, ECF subfamily	A0A0S7YFJ9_9BACT	UniRef90_A0A0S7YFJ9 Uncharacterized protein n=1 Tax=Parcubacteria bacterium DG_74_1 TaxID=1703765 RepID=A0A0S7YFJ9_9BACT	Parcubacteria bacterium DG_74_1	FALSE	0.597	196	5.042e-54								Sigma-70 region 2 [PF04542.16]; Sigma-70, region 4 [PF08281.14]; Sigma-70, region 4 [PF04545.18]				0	PMX_810_sub_00352	K03088	rpoE; RNA polymerase sigma-70 factor, ECF subfamily	19			PMX_810_sub_00352_ECF_RNA_polymerase_sigma_factor_SigM	NO_SP	1.00001	0	0	0	0	0
PMX_810_sub_00353	C			A0A554ICD0_9BACT	UniRef90_A0A554ICD0 HTH deoR-type domain-containing protein n=1 Tax=Microgenomates group bacterium LiPW_31 TaxID=2017211 RepID=A0A554ICD0_9BACT	Microgenomates group bacterium LiPW_31	FALSE	0.351	139	7.915e-33								DeoR-like helix-turn-helix domain [PF08220.14]				0	PMX_810_sub_00353			3	K03436	1	PMX_810_sub_00353_hypothetical_protein	NO_SP	1	0	0	0	0	0
PMX_810_sub_00354	C			A0A1I0IZV2_9ACTN	UniRef90_A0A1I0IZV2 Phage capsid scaffolding protein (GPO) serine peptidase n=1 Tax=Nonomuraea wenchangensis TaxID=568860 RepID=A0A1I0IZV2_9ACTN	Nonomuraea wenchangensis	FALSE	0.483	80	4.039e-14												0	PMX_810_sub_00354			13			PMX_810_sub_00354_Chromosome_partition_protein_Smc	NO_SP	1	0	0	0	0	0
PMX_810_sub_00355	C			A0A2G9ZKP2_9BACT	UniRef90_A0A2G9ZKP2 Uncharacterized protein n=1 Tax=Candidatus Falkowbacteria bacterium CG23_combo_of_CG06-09_8_20_14_all_49_15 TaxID=1974572 RepID=A0A2G9ZKP2_9BACT	Candidatus Falkowbacteria bacterium CG23_combo_of_CG06-09_8_20_14_all_49_15	FALSE	0.353	76	1.999e-11												0	PMX_810_sub_00355			2	K09859	1	PMX_810_sub_00355_hypothetical_protein	SP	0.000415	0.998706	0.000241	0.000252	0.00019	0.000178	CS pos: 35-36. Pr: 0.9519
PMX_810_sub_00356	C			A0A661TNF1_9BACT	UniRef90_A0A661TNF1 Uncharacterized protein (Fragment) n=1 Tax=Candidatus Falkowbacteria bacterium TaxID=2053554 RepID=A0A661TNF1_9BACT	Candidatus Falkowbacteria bacterium	FALSE	0.314	173	5.922e-43												0	PMX_810_sub_00356			7	K10005	1	PMX_810_sub_00356_hypothetical_protein	SP	0.00018	0.99924	0.000156	0.000167	0.000131	0.000128	CS pos: 25-26. Pr: 0.9606
PMX_810_sub_00357	C			A0A1G2HSC4_9BACT	UniRef90_A0A1G2HSC4 Uncharacterized protein n=2 Tax=Candidatus Staskawiczbacteria TaxID=1817916 RepID=A0A1G2HSC4_9BACT	Candidatus Staskawiczbacteria	FALSE	0.324	125	2.603e-27												0	PMX_810_sub_00357			9	K04567	1	PMX_810_sub_00357_hypothetical_protein	SP	0.000256	0.999032	0.000197	0.000207	0.000156	0.000147	CS pos: 28-29. Pr: 0.6006
PMX_810_sub_00358	E																					0	PMX_810_sub_00358			2	K06928	1	PMX_810_sub_00358_hypothetical_protein	SP	0.00021	0.999138	0.000185	0.00019	0.000153	0.000144	CS pos: 28-29. Pr: 0.9753
PMX_810_sub_00359	C	K01358	ATP-dependent Clp protease, protease subunit [EC:3.4.21.92]	A0A0G1FXQ2_9BACT	UniRef90_A0A0G1FXQ2 ATP-dependent Clp protease proteolytic subunit n=2 Tax=Parcubacteria group TaxID=1794811 RepID=A0A0G1FXQ2_9BACT	Parcubacteria group	FALSE	0.796	317	2.664e-95	MER1317754	S14	MER1317754 - family S14 unassigned peptidases () [S14.UPW]#S14#{peptidase unit: 1-194}~source PIV31930~	FALSE	0.756	299	3.286e-91	Clp protease [PF00574.25]				0	PMX_810_sub_00359	K01358	clpP, CLPP; ATP-dependent Clp protease, protease subunit [EC:3.4.21.92]	148			PMX_810_sub_00359_ATP-dependent_Clp_protease_proteolytic_subunit	NO_SP	0.666172	0.333444	0.000127	8.7e-05	9.1e-05	7.4e-05
PMX_810_sub_00360	C	K03545,K03545	trigger factor; trigger factor	A0A0G1F3H4_9BACT	UniRef90_A0A0G1F3H4 PPIase n=3 Tax=Parcubacteria group TaxID=1794811 RepID=A0A0G1F3H4_9BACT	Parcubacteria group	FALSE	0.402	201	1.002e-53								Bacterial trigger factor protein (TF) [PF05697.15]; Bacterial trigger factor protein (TF) C-terminus [PF05698.16]				0	PMX_810_sub_00360	K03545	tig; trigger factor	16			PMX_810_sub_00360_Trigger_factor	NO_SP	1	0	0	0	0	0
PMX_810_sub_00361	C	K02600	transcription termination/antitermination protein NusA	A0A2M6T122_9BACT	UniRef90_A0A2M6T122 Transcription termination/antitermination protein NusA n=2 Tax=Bacteria candidate phyla TaxID=1783234 RepID=A0A2M6T122_9BACT	Bacteria candidate phyla	FALSE	0.694	100	3.323e-21												0	PMX_810_sub_00361						PMX_810_sub_00361_Transcription_termination_antitermination_protein_NusA	NO_SP	1.00002	0	0	0	0	0
PMX_810_sub_00362	C	K02871	large subunit ribosomal protein L13	A0A2M7UZU6_9BACT	UniRef90_A0A2M7UZU6 50S ribosomal protein L13 n=3 Tax=Candidatus Nealsonbacteria TaxID=1817911 RepID=A0A2M7UZU6_9BACT	Candidatus Nealsonbacteria	FALSE	0.675	156	4.824e-41								Ribosomal protein L13 [PF00572.20]				0	PMX_810_sub_00362	K02871	RP-L13, MRPL13, rplM; large subunit ribosomal protein L13	54			PMX_810_sub_00362_50S_ribosomal_protein_L13	NO_SP	1.00002	0	0	0	0	0
PMX_810_sub_00363	C	K02879	large subunit ribosomal protein L17	A0A0S7X1G9_9BACT	UniRef90_A0A0S7X1G9 50S ribosomal protein L17 n=1 Tax=Parcubacteria bacterium DG_74_2 TaxID=1703766 RepID=A0A0S7X1G9_9BACT	Parcubacteria bacterium DG_74_2	FALSE	0.567	128	1.225e-30								Ribosomal protein L17 [PF01196.21]				0	PMX_810_sub_00363	K02879	RP-L17, MRPL17, rplQ; large subunit ribosomal protein L17	30			PMX_810_sub_00363_hypothetical_protein	NO_SP	0.999992	0	0	0	0	0
PMX_810_sub_00364	C	K03040	DNA-directed RNA polymerase subunit alpha [EC:2.7.7.6]	A0A7C3TYJ2_9BACT	UniRef90_A0A7C3TYJ2 DNA-directed RNA polymerase subunit alpha n=1 Tax=Candidatus Parcubacteria bacterium TaxID=2762014 RepID=A0A7C3TYJ2_9BACT	Candidatus Parcubacteria bacterium	FALSE	0.693	315	3.211e-94								RNA polymerase Rpb3/Rpb11 dimerisation domain [PF01193.26]; RNA polymerase Rpb3/RpoA insert domain [PF01000.28]				0	PMX_810_sub_00364	K03040	rpoA; DNA-directed RNA polymerase subunit alpha [EC:2.7.7.6]	65			PMX_810_sub_00364_DNA-directed_RNA_polymerase_subunit_alpha	NO_SP	1.00002	0	0	0	0	0
PMX_810_sub_00365	C	K02986	small subunit ribosomal protein S4	A0A1J4WFH0_9BACT	UniRef90_A0A1J4WFH0 30S ribosomal protein S4 n=4 Tax=Parcubacteria group TaxID=1794811 RepID=A0A1J4WFH0_9BACT	Parcubacteria group	FALSE	0.616	255	1.189e-73								S4 domain [PF01479.27]; Ribosomal protein S4/S9 N-terminal domain [PF00163.21]				0	PMX_810_sub_00365	K02986	RP-S4, rpsD; small subunit ribosomal protein S4	87			PMX_810_sub_00365_30S_ribosomal_protein_S4	NO_SP	1.00003	0	0	0	0	0
PMX_810_sub_00366	C	K02948	small subunit ribosomal protein S11	A0A2H0YMM8_9BACT	UniRef90_A0A2H0YMM8 30S ribosomal protein S11 n=1 Tax=Candidatus Nealsonbacteria bacterium CG08_land_8_20_14_0_20_38_20 TaxID=1974705 RepID=A0A2H0YMM8_9BACT	Candidatus Nealsonbacteria bacterium CG08_land_8_20_14_0_20_38_20	FALSE	0.634	189	4.389e-52								Ribosomal protein S11 [PF00411.21]				0	PMX_810_sub_00366	K02948	RP-S11, MRPS11, rpsK; small subunit ribosomal protein S11	42			PMX_810_sub_00366_hypothetical_protein	NO_SP	1.00004	0	0	0	0	0
PMX_810_sub_00367	C	K02952	small subunit ribosomal protein S13	A0A2H0TLL0_9BACT	UniRef90_A0A2H0TLL0 30S ribosomal protein S13 n=2 Tax=Candidatus Nealsonbacteria TaxID=1817911 RepID=A0A2H0TLL0_9BACT	Candidatus Nealsonbacteria	FALSE	0.698	183	2.611e-50								Ribosomal protein S13/S18 [PF00416.24]				0	PMX_810_sub_00367	K02952	RP-S13, rpsM; small subunit ribosomal protein S13	62			PMX_810_sub_00367_30S_ribosomal_protein_S13	NO_SP	1	0	0	0	0	0
PMX_810_sub_00368	C	K02919	large subunit ribosomal protein L36	A0A1G2I7S8_9BACT	UniRef90_A0A1G2I7S8 50S ribosomal protein L36 n=1 Tax=Candidatus Staskawiczbacteria bacterium RIFCSPLOWO2_01_FULL_33_9 TaxID=1802211 RepID=A0A1G2I7S8_9BACT	Candidatus Staskawiczbacteria bacterium RIFCSPLOWO2_01_FULL_33_9	FALSE	0.848	69	1.255e-12								Ribosomal protein L36 [PF00444.20]				0	PMX_810_sub_00368	K02919	RP-L36, MRPL36, rpmJ; large subunit ribosomal protein L36	27			PMX_810_sub_00368_50S_ribosomal_protein_L36	NO_SP	0.999987	0	0	0	0	0
PMX_810_sub_00369	C	K02518	translation initiation factor IF-1	A0A524GCJ4_9BACT	UniRef90_A0A524GCJ4 Translation initiation factor IF-1 n=1 Tax=Parcubacteria group bacterium TaxID=2026774 RepID=A0A524GCJ4_9BACT	Parcubacteria group bacterium	FALSE	0.809	106	1.704e-24								Translation initiation factor 1A / IF-1 [PF01176.21]				0	PMX_810_sub_00369	K02518	infA; translation initiation factor IF-1	42			PMX_810_sub_00369_Translation_initiation_factor_IF-1	NO_SP	1.00002	0	0	0	0	0
PMX_810_sub_00370	C			A0A0S7YEC2_9BACT	UniRef90_A0A0S7YEC2 Uncharacterized protein n=1 Tax=Parcubacteria bacterium DG_74_1 TaxID=1703765 RepID=A0A0S7YEC2_9BACT	Parcubacteria bacterium DG_74_1	FALSE	0.373	169	4.379e-43												0	PMX_810_sub_00370			5	K13693	1	PMX_810_sub_00370_hypothetical_protein	NO_SP	0.99999	0	0	0	0	0
PMX_810_sub_00371	C			A0A2H0D0N2_9BACT	UniRef90_A0A2H0D0N2 Transpeptidase domain-containing protein (Fragment) n=1 Tax=Candidatus Kuenenbacteria bacterium CG22_combo_CG10-13_8_21_14_all_39_9 TaxID=1974621 RepID=A0A2H0D0N2_9BACT	Candidatus Kuenenbacteria bacterium CG22_combo_CG10-13_8_21_14_all_39_9	FALSE	0.698	138	2.635e-35												0	PMX_810_sub_00371						PMX_810_sub_00371_hypothetical_protein	NO_SP	1.00001	0	0	0	0	0
PMX_810_sub_00372	C	K02338	DNA polymerase III subunit beta [EC:2.7.7.7]	A0A1G2DYA5_9BACT	UniRef90_A0A1G2DYA5 Beta sliding clamp n=1 Tax=Candidatus Nealsonbacteria bacterium RBG_13_37_56 TaxID=1801661 RepID=A0A1G2DYA5_9BACT	Candidatus Nealsonbacteria bacterium RBG_13_37_56	FALSE	0.438	294	2.634e-84								DNA polymerase III beta subunit, N-terminal domain [PF00712.21]; DNA polymerase III beta subunit, central domain [PF02767.18]; DNA polymerase III beta subunit, C-terminal domain [PF02768.17]		sp|P9WNU1|DPO3B_MYCTU Beta sliding clamp; XhXr	Xr;Xh	0	PMX_810_sub_00372	K02338	dnaN; DNA polymerase III subunit beta [EC:2.7.7.7]	98			PMX_810_sub_00372_Beta_sliding_clamp	NO_SP	1.00003	0	0	0	0	0
PMX_810_sub_00373	B	K02313	chromosomal replication initiator protein	A0A1G2ECM0_9BACT	UniRef90_A0A1G2ECM0 Chromosomal replication initiator protein DnaA n=1 Tax=Candidatus Nealsonbacteria bacterium RIFCSPLOWO2_01_FULL_41_9 TaxID=1801671 RepID=A0A1G2ECM0_9BACT	Candidatus Nealsonbacteria bacterium RIFCSPLOWO2_01_FULL_41_9	TRUE	0.588	507	2.039e-156								Bacterial dnaA protein [PF00308.20]; Bacterial dnaA protein helix-turn-helix [PF08299.13]; IstB-like ATP binding protein [PF01695.19]; DnaA N-terminal domain [PF11638.10]		sp|P0AEF0|DNAC_ECOLI DNA replication protein DnaC; XhXr	Xr;Xh	0	PMX_810_sub_00373	K02313	dnaA; chromosomal replication initiator protein	174			PMX_810_sub_00373_Chromosomal_replication_initiator_protein_DnaA	NO_SP	1.00001	0	0	0	0	0
PMX_810_sub_00374	C	K02914	large subunit ribosomal protein L34	A0A2H0DZ40_9BACT	UniRef90_A0A2H0DZ40 50S ribosomal protein L34 n=1 Tax=Candidatus Campbellbacteria bacterium CG22_combo_CG10-13_8_21_14_all_36_13 TaxID=1974529 RepID=A0A2H0DZ40_9BACT	Candidatus Campbellbacteria bacterium CG22_combo_CG10-13_8_21_14_all_36_13	FALSE	0.741	69	2.384e-12								Ribosomal protein L34 [PF00468.19]				0	PMX_810_sub_00374	K02914	RP-L34, MRPL34, rpmH; large subunit ribosomal protein L34	41			PMX_810_sub_00374_50S_ribosomal_protein_L34	NO_SP	0.999984	0	0	0	0	0
PMX_810_sub_00375	C	K03536	ribonuclease P protein component [EC:3.1.26.5]	X0WMR1_9ZZZZ	UniRef90_X0WMR1 Uncharacterized protein n=1 Tax=marine sediment metagenome TaxID=412755 RepID=X0WMR1_9ZZZZ	marine sediment metagenome	FALSE	0.382	76	3.208e-13								Ribonuclease P [PF00825.20]				0	PMX_810_sub_00375	K03536	rnpA; ribonuclease P protein component [EC:3.1.26.5]	23			PMX_810_sub_00375_Ribonuclease_P_protein_component	NO_SP	1.00001	0	0	0	0	0
PMX_810_sub_00376	C	K03217	YidC/Oxa1 family membrane protein insertase	A0A2G9YSR0_9BACT	UniRef90_A0A2G9YSR0 Uncharacterized protein n=4 Tax=Parcubacteria group TaxID=1794811 RepID=A0A2G9YSR0_9BACT	Parcubacteria group	FALSE	0.561	250	2.202e-71								60Kd inner membrane protein [PF02096.22]				0	PMX_810_sub_00376	K03217	yidC, spoIIIJ, OXA1, ccfA; YidC/Oxa1 family membrane protein insertase	35			PMX_810_sub_00376_Membrane_protein_insertase_YidC_2	NO_SP	0.999983	3.5e-05	0	0	0	0
PMX_810_sub_00377	C			A0A2H0N6Y0_9BACT	UniRef90_A0A2H0N6Y0 Uncharacterized protein n=1 Tax=Candidatus Magasanikbacteria bacterium CG11_big_fil_rev_8_21_14_0_20_39_34 TaxID=1974653 RepID=A0A2H0N6Y0_9BACT	Candidatus Magasanikbacteria bacterium CG11_big_fil_rev_8_21_14_0_20_39_34	FALSE	0.731	128	3.979e-32												0	PMX_810_sub_00377						PMX_810_sub_00377_Putative_multidrug_export_ATP-binding_permease_protein	NO_SP	1.00002	0	0	0	0	0
PMX_810_sub_00378	C			A0A2M6YBH7_9BACT	UniRef90_A0A2M6YBH7 Cytochrome b5 heme-binding domain-containing protein n=1 Tax=Candidatus Berkelbacteria bacterium CG08_land_8_20_14_0_20_39_8 TaxID=1974511 RepID=A0A2M6YBH7_9BACT	Candidatus Berkelbacteria bacterium CG08_land_8_20_14_0_20_39_8	FALSE	0.499	178	1.721e-47								Cytochrome b5-like Heme/Steroid binding domain [PF00173.30]				0	PMX_810_sub_00378			7	K17278	1	PMX_810_sub_00378_hypothetical_protein	NO_SP	1.00002	0	0	0	0	0
PMX_810_sub_00379	C			A0A2I0QMW2_9ARCH	UniRef90_A0A2I0QMW2 Uncharacterized protein n=1 Tax=Candidatus Altiarchaeales archaeon HGW-Altiarchaeales-1 TaxID=2013673 RepID=A0A2I0QMW2_9ARCH	Candidatus Altiarchaeales archaeon HGW-Altiarchaeales-1	FALSE	0.361	211	6.672e-56												0	PMX_810_sub_00379			1	K21572	1	PMX_810_sub_00379_hypothetical_protein	NO_SP	1	0	0	0	0	0
PMX_810_sub_00380	B			A0A0G0EY83_9BACT	UniRef90_A0A0G0EY83 Uncharacterized protein n=1 Tax=Candidatus Moranbacteria bacterium GW2011_GWF2_35_39 TaxID=1618721 RepID=A0A0G0EY83_9BACT	Candidatus Moranbacteria bacterium GW2011_GWF2_35_39	TRUE	0.517	557	1.644e-171								Predicted membrane protein (DUF2207) [PF09972.11]				0	PMX_810_sub_00380			75			PMX_810_sub_00380_hypothetical_protein	SP	0.000189	0.999257	0.000158	0.00016	0.00013	0.000126	CS pos: 25-26. Pr: 0.9769
PMX_810_sub_00381	E																					0	PMX_810_sub_00381			2			PMX_810_sub_00381_hypothetical_protein	NO_SP	0.833512	0.166127	0.000109	7.6e-05	7.7e-05	8.6e-05
PMX_810_sub_00382	B	K01870	isoleucyl-tRNA synthetase [EC:6.1.1.5]	A0A2M7UUR4_9BACT	UniRef90_A0A2M7UUR4 Isoleucine--tRNA ligase n=2 Tax=Candidatus Nealsonbacteria TaxID=1817911 RepID=A0A2M7UUR4_9BACT	Candidatus Nealsonbacteria	TRUE	0.605	1368	0								tRNA synthetases class I (I, L, M and V) [PF00133.24]; Histidine phosphatase superfamily (branch 1) [PF00300.24]; Anticodon-binding domain of tRNA ligase [PF08264.15]; Domain of unknown function (DUF5915) [PF19302.1]; tRNA synthetases class I (M) [PF09334.13]; tRNA synthetases class I (C) catalytic domain [PF01406.21]				0	PMX_810_sub_00382	K01870	IARS, ileS; isoleucyl-tRNA synthetase [EC:6.1.1.5]	192			PMX_810_sub_00382_phosphoglycerate_mutase_GpmB	NO_SP	1.00002	0	0	0	0	0
PMX_810_sub_00383	E																					0	PMX_810_sub_00383						PMX_810_sub_00383_hypothetical_protein	NO_SP	1.00001	0	0	0	0	0
PMX_810_sub_00384	E																					0	PMX_810_sub_00384						PMX_810_sub_00384_hypothetical_protein	NO_SP	0.999992	0	0	0	0	0
PMX_810_sub_00385	B			A0A2H0YMZ5_9BACT	UniRef90_A0A2H0YMZ5 Uncharacterized protein n=2 Tax=Candidatus Nealsonbacteria TaxID=1817911 RepID=A0A2H0YMZ5_9BACT	Candidatus Nealsonbacteria	TRUE	0.469	482	1.149e-145	MER1259455	M30	MER1259455 - family M30 unassigned peptidases () [M30.UPW]#M30#{peptidase unit: 85-280}~source KPJ57483~	FALSE	0.578	219	2.485e-58					0	PMX_810_sub_00385			6	K09607	1	PMX_810_sub_00385_hypothetical_protein	SP	0.000212	0.999107	0.000188	0.000197	0.000159	0.000156	CS pos: 35-36. Pr: 0.9685
PMX_810_sub_00386	E																					0	PMX_810_sub_00386						PMX_810_sub_00386_hypothetical_protein	NO_SP	1.00002	0	0	0	0	0
PMX_810_sub_00387	C			A0A4Y3KUF0_9CELL	UniRef90_A0A4Y3KUF0 Uncharacterized protein n=2 Tax=Cellulomonas cellasea TaxID=43670 RepID=A0A4Y3KUF0_9CELL	Cellulomonas cellasea	FALSE	0.333	148	1.495e-33												0	PMX_810_sub_00387			2	K01689	1	PMX_810_sub_00387_hypothetical_protein	NO_SP	1.00002	0	0	0	0	0
PMX_810_sub_00388	C	K18189	translational activator of cytochrome c oxidase 1	A0A7J3DPL2_9ARCH	UniRef90_A0A7J3DPL2 YebC/PmpR family DNA-binding transcriptional regulator n=1 Tax=archaeon TaxID=1906665 RepID=A0A7J3DPL2_9ARCH	archaeon	FALSE	0.607	179	2.203e-48	MER1153440	M20A	MER1153440 - subfamily M20A non-peptidase homologues (Paraoerskovia marina) [M20.UNA]#M20A#{peptidase unit: 39-214}~source WP_029253489~	FALSE	0.333	67	4.849e-12	Transcriptional regulator [PF01709.22]				0	PMX_810_sub_00388			39			PMX_810_sub_00388_putative_transcriptional_regulatory_protein	NO_SP	1.00005	0	0	0	0	0
PMX_810_sub_00389	E																					0	PMX_810_sub_00389			4	K01153	1	PMX_810_sub_00389_hypothetical_protein	NO_SP	0.999987	0	0	0	0	0
PMX_810_sub_00390	C	K01159	crossover junction endodeoxyribonuclease RuvC [EC:3.1.22.4]	A0A2M7R7H6_9BACT	UniRef90_A0A2M7R7H6 Crossover junction endodeoxyribonuclease RuvC n=1 Tax=Candidatus Nealsonbacteria bacterium CG_4_10_14_0_8_um_filter_37_14 TaxID=1974684 RepID=A0A2M7R7H6_9BACT	Candidatus Nealsonbacteria bacterium CG_4_10_14_0_8_um_filter_37_14	FALSE	0.595	190	8.008e-52								Crossover junction endodeoxyribonuclease RuvC [PF02075.19]		sp|O57229|RUVV_VACCA Holliday junction resolvase; XhXr	Xr;Xh	0	PMX_810_sub_00390	K01159	ruvC; crossover junction endodeoxyribonuclease RuvC [EC:3.1.21.10]	53			PMX_810_sub_00390_Crossover_junction_endodeoxyribonuclease_RuvC	SP	0.348097	0.650613	0.000431	0.000325	0.000316	0.000235	CS pos: 36-37. Pr: 0.3951
PMX_810_sub_00391	B	K01866	tyrosyl-tRNA synthetase [EC:6.1.1.1]	A0A2M7UZQ6_9BACT	UniRef90_A0A2M7UZQ6 Tyrosine--tRNA ligase n=3 Tax=Candidatus Nealsonbacteria TaxID=1817911 RepID=A0A2M7UZQ6_9BACT	Candidatus Nealsonbacteria	TRUE	0.56	426	1.48e-129								tRNA synthetases class I (W and Y) [PF00579.27]		sp|Q7MCN7|SYY1_VIBVY Tyrosine--tRNA ligase 1; Xh	Xh	0	PMX_810_sub_00391	K01866	YARS, tyrS; tyrosyl-tRNA synthetase [EC:6.1.1.1]	168			PMX_810_sub_00391_Tyrosine--tRNA_ligase	NO_SP	1.00002	0	0	0	0	0
PMX_810_sub_00392	E																					0	PMX_810_sub_00392						PMX_810_sub_00392_hypothetical_protein	NO_SP	0.999975	0	0	0	0	0
PMX_810_sub_00393	C			A0A1J4WG98_9BACT	UniRef90_A0A1J4WG98 Methionine--tRNA ligase n=1 Tax=Parcubacteria group bacterium CG1_02_39_15 TaxID=1805304 RepID=A0A1J4WG98_9BACT	Parcubacteria group bacterium CG1_02_39_15	FALSE	0.497	162	4.657e-42								tRNA synthetases class I (M) [PF09334.13]; Anticodon binding domain of methionyl tRNA ligase [PF19303.1]				0	PMX_810_sub_00393	K01874	MARS, metG; methionyl-tRNA synthetase [EC:6.1.1.10]	14			PMX_810_sub_00393_Methionine--tRNA_ligase	NO_SP	1.00001	0	0	0	0	0
PMX_810_sub_00394	E																					0	PMX_810_sub_00394			1	K01955	1	PMX_810_sub_00394_hypothetical_protein	NO_SP	1.00003	0	0	0	0	0
PMX_810_sub_00395	C			A0A2J0L682_9BACT	UniRef90_A0A2J0L682 DUF2157 domain-containing protein n=2 Tax=unclassified Parcubacteria group TaxID=1794840 RepID=A0A2J0L682_9BACT	unclassified Parcubacteria group	FALSE	0.491	209	1.464e-57								Predicted membrane protein (DUF2157) [PF09925.11]				0	PMX_810_sub_00395			12			PMX_810_sub_00395_Regulatory_protein_RecX	NO_SP	0.999994	0	0	0	0	0
PMX_810_sub_00396	C			A0A1G1YMW7_9BACT	UniRef90_A0A1G1YMW7 Uncharacterized protein n=4 Tax=Candidatus Buchananbacteria TaxID=1817903 RepID=A0A1G1YMW7_9BACT	Candidatus Buchananbacteria	FALSE	0.436	266	9.139e-75												0	PMX_810_sub_00396			3	K04561	1	PMX_810_sub_00396_hypothetical_protein	NO_SP	1.00003	0	0	0	0	0
PMX_810_sub_00397	C			A0A2J0KX80_9BACT	UniRef90_A0A2J0KX80 Uncharacterized protein n=2 Tax=unclassified Parcubacteria group TaxID=1794840 RepID=A0A2J0KX80_9BACT	unclassified Parcubacteria group	FALSE	0.444	134	1.263e-32								GDYXXLXY protein [PF14345.8]				0	PMX_810_sub_00397			48			PMX_810_sub_00397_hypothetical_protein	NO_SP	0.999967	0	3.3e-05	0	0	0
PMX_810_sub_00398	E																					0	PMX_810_sub_00398			1			PMX_810_sub_00398_hypothetical_protein	NO_SP	0.999116	0	6.4e-05	0.00028	0.000317	0.000228
PMX_810_sub_00399	C			A0A1J5H2J6_9BACT	UniRef90_A0A1J5H2J6 Uncharacterized protein n=4 Tax=Parcubacteria group TaxID=1794811 RepID=A0A1J5H2J6_9BACT	Parcubacteria group	FALSE	0.332	81	6.853e-14								Pilus assembly protein, PilO [PF04350.15]				0	PMX_810_sub_00399	K02664	pilO; type IV pilus assembly protein PilO	13			PMX_810_sub_00399_hypothetical_protein	NO_SP	0.999999	0	0	0	0	0
PMX_810_sub_00400	C			A0A0S7YAS3_9BACT	UniRef90_A0A0S7YAS3 Uncharacterized protein n=1 Tax=Parcubacteria bacterium DG_74_3 TaxID=1703767 RepID=A0A0S7YAS3_9BACT	Parcubacteria bacterium DG_74_3	FALSE	0.308	76	1.342e-12												0	PMX_810_sub_00400						PMX_810_sub_00400_Cell_division_protein_FtsL	NO_SP	1.00003	0	0	0	0	0
PMX_810_sub_00401	C	K02662	type IV pilus assembly protein PilM	A0A1J5GUT9_9BACT	UniRef90_A0A1J5GUT9 Uncharacterized protein n=4 Tax=Parcubacteria group TaxID=1794811 RepID=A0A1J5GUT9_9BACT	Parcubacteria group	FALSE	0.445	286	1.191e-81								Type IV pilus assembly protein PilM; [PF11104.10]				0	PMX_810_sub_00401	K02662	pilM; type IV pilus assembly protein PilM	55			PMX_810_sub_00401_Cell_division_protein_FtsA	NO_SP	1.00001	0	0	0	0	0
PMX_810_sub_00402	C	K02242	competence protein ComFC	A0A1J4WCH1_9BACT	UniRef90_A0A1J4WCH1 Pribosyltran domain-containing protein n=3 Tax=Parcubacteria group TaxID=1794811 RepID=A0A1J4WCH1_9BACT	Parcubacteria group	FALSE	0.476	183	1.713e-48								Phosphoribosyl transferase domain [PF00156.29]				0	PMX_810_sub_00402			39	K02242	5	PMX_810_sub_00402_Putative_ribose-phosphate_pyrophosphokinase	NO_SP	1.00001	0	0	0	0	0
PMX_810_sub_00403	C			A0A117LIU1_9BACT	UniRef90_A0A117LIU1 ThiI domain-containing protein n=2 Tax=unclassified Parcubacteria TaxID=1046984 RepID=A0A117LIU1_9BACT	unclassified Parcubacteria	FALSE	0.551	317	2.457e-93								Thiamine biosynthesis protein (ThiI) [PF02568.16]; NFACT protein RNA binding domain [PF18297.3]; tRNA methyl transferase [PF03054.18]				1	PMX_810_sub_00403	K00566	mnmA, trmU; tRNA-uridine 2-sulfurtransferase [EC:2.8.1.13]	110			PMX_810_sub_00403_tRNA_sulfurtransferase	NO_SP	1.00001	0	0	0	0	0
PMX_810_sub_00404	C			A0A2M7UY89_9BACT	UniRef90_A0A2M7UY89 Diadenosine tetraphosphate hydrolase n=2 Tax=Candidatus Nealsonbacteria TaxID=1817911 RepID=A0A2M7UY89_9BACT	Candidatus Nealsonbacteria	FALSE	0.54	107	1.806e-24												0	PMX_810_sub_00404	K01518	NUDT2; bis(5'-nucleosidyl)-tetraphosphatase [EC:3.6.1.17]	12			PMX_810_sub_00404_hypothetical_protein	NO_SP	1	0	0	0	0	0
PMX_810_sub_00405	B	K03427	type I restriction enzyme M protein [EC:2.1.1.72]	A0A1G0E6X6_9GAMM	UniRef90_A0A1G0E6X6 Site-specific DNA-methyltransferase (adenine-specific) n=1 Tax=Gammaproteobacteria bacterium GWE2_37_16 TaxID=1798261 RepID=A0A1G0E6X6_9GAMM	Gammaproteobacteria bacterium GWE2_37_16	TRUE	0.895	913	2.63e-296								N-6 DNA Methylase [PF02384.18]; HsdM N-terminal domain [PF12161.10]				0	PMX_810_sub_00405	K03427	hsdM; type I restriction enzyme M protein [EC:2.1.1.72]	334			PMX_810_sub_00405_Release_factor_glutamine_methyltransferase	NO_SP	1.00002	0	0	0	0	0
PMX_810_sub_00406	C			A0A2M7AMG3_9BACT	UniRef90_A0A2M7AMG3 Uncharacterized protein n=2 Tax=candidate division WWE3 TaxID=422282 RepID=A0A2M7AMG3_9BACT	candidate division WWE3	FALSE	0.619	100	3.061e-22												0	PMX_810_sub_00406			6	K00975	1	PMX_810_sub_00406_hypothetical_protein	NO_SP	1.00005	0	0	0	0	0
PMX_810_sub_00407	B	K01154	type I restriction enzyme, S subunit [EC:3.1.21.3]	Q2LV07_SYNAS	UniRef90_Q2LV07 Type I restriction-modification system specificity subunit n=1 Tax=Syntrophus aciditrophicus (strain SB) TaxID=56780 RepID=Q2LV07_SYNAS	Syntrophus aciditrophicus (strain SB)	TRUE	0.537	409	1.108e-123								Type I restriction modification DNA specificity domain [PF01420.21]				0	PMX_810_sub_00407	K01154	hsdS; type I restriction enzyme, S subunit [EC:3.1.21.3]	131			PMX_810_sub_00407_hypothetical_protein	NO_SP	1	0	0	0	0	0
PMX_810_sub_00408	C			A0A1G0F8D8_9GAMM	UniRef90_A0A1G0F8D8 Uncharacterized protein n=1 Tax=Gammaproteobacteria bacterium RIFCSPHIGHO2_02_FULL_42_13 TaxID=1798271 RepID=A0A1G0F8D8_9GAMM	Gammaproteobacteria bacterium RIFCSPHIGHO2_02_FULL_42_13	FALSE	0.527	349	1.085e-103								Domain of unknown function (DUF4263) [PF14082.8]				0	PMX_810_sub_00408			11	K02356	1	PMX_810_sub_00408_hypothetical_protein	NO_SP	1.00001	0	0	0	0	0
PMX_810_sub_00409	C			UPI0018805AF6	UniRef90_UPI0018805AF6 HNH endonuclease n=1 Tax=Dolichospermum sp. LEGE 00240 TaxID=1828603 RepID=UPI0018805AF6	Dolichospermum sp. LEGE 00240	FALSE	0.339	76	1.103e-12												0	PMX_810_sub_00409			6	K02067	1	PMX_810_sub_00409_hypothetical_protein	NO_SP	1.00003	0	0	0	0	0
PMX_810_sub_00410	C			A0A2J0Q6M0_9BACT	UniRef90_A0A2J0Q6M0 Uncharacterized protein n=1 Tax=Candidatus Yanofskybacteria bacterium CG10_big_fil_rev_8_21_14_0_10_36_16 TaxID=1975096 RepID=A0A2J0Q6M0_9BACT	Candidatus Yanofskybacteria bacterium CG10_big_fil_rev_8_21_14_0_10_36_16	FALSE	0.534	169	1.24e-44												0	PMX_810_sub_00410						PMX_810_sub_00410_hypothetical_protein	PILIN	0.002959	0.01537	2e-06	3.2e-05	9.1e-05	0.981544	CS pos: 16-17. Pr: 0.7309
PMX_810_sub_00411	E																					0	PMX_810_sub_00411			4	K11749	1	PMX_810_sub_00411_hypothetical_protein	PILIN	0.499798	5e-05	0	1e-06	1e-06	0.50013	CS pos: 11-12. Pr: 0.3028
PMX_810_sub_00412	C			A0A1G1YYY1_9BACT	UniRef90_A0A1G1YYY1 Uncharacterized protein n=3 Tax=Candidatus Colwellbacteria TaxID=1817904 RepID=A0A1G1YYY1_9BACT	Candidatus Colwellbacteria	FALSE	0.276	63	1.045e-08												0	PMX_810_sub_00412			3	K00793	1	PMX_810_sub_00412_hypothetical_protein	PILIN	2.3e-05	0.00017	0	2e-06	2e-06	0.999797	CS pos: 12-13. Pr: 0.7194
PMX_810_sub_00413	C			A0A554JPL0_9BACT	UniRef90_A0A554JPL0 Uncharacterized protein n=1 Tax=Parcubacteria group bacterium Gr01-1014_46 TaxID=2017187 RepID=A0A554JPL0_9BACT	Parcubacteria group bacterium Gr01-1014_46	FALSE	0.367	309	2.12e-87												0	PMX_810_sub_00413			5	K03761	1	PMX_810_sub_00413_hypothetical_protein	PILIN	1.7e-05	5.8e-05	0	1e-06	1e-06	0.99991	CS pos: 12-13. Pr: 0.7485
PMX_810_sub_00414	C			A0A1G2DAT6_9BACT	UniRef90_A0A1G2DAT6 Uncharacterized protein n=1 Tax=Candidatus Lloydbacteria bacterium RIFCSPHIGHO2_02_FULL_50_13 TaxID=1798661 RepID=A0A1G2DAT6_9BACT	Candidatus Lloydbacteria bacterium RIFCSPHIGHO2_02_FULL_50_13	FALSE	0.336	84	2.597e-15												0	PMX_810_sub_00414						PMX_810_sub_00414_hypothetical_protein	PILIN	0.167132	0.001851	0	8e-06	2.4e-05	0.830975	CS pos: 14-15. Pr: 0.5687
PMX_810_sub_00415	C			A0A0G1WQW5_9BACT	UniRef90_A0A0G1WQW5 Type II secretion system F domain protein, type IV pilus assembly protein PilC n=4 Tax=Parcubacteria group TaxID=1794811 RepID=A0A0G1WQW5_9BACT	Parcubacteria group	FALSE	0.412	228	1.563e-62												0	PMX_810_sub_00415	K02653	pilC; type IV pilus assembly protein PilC	51	K02455	13	PMX_810_sub_00415_Putative_type_II_secretion_system_protein_F	NO_SP	1.00001	0	0	0	0	0
PMX_810_sub_00416	C			K8CTZ7_CROSK	UniRef90_K8CTZ7 Uncharacterized protein n=1 Tax=Cronobacter sakazakii 701 TaxID=1208663 RepID=K8CTZ7_CROSK	Cronobacter sakazakii 701	FALSE	0.262	68	1.134e-09												0	PMX_810_sub_00416						PMX_810_sub_00416_hypothetical_protein	NO_SP	1.00002	0	0	0	0	0
PMX_810_sub_00417	E																					0	PMX_810_sub_00417						PMX_810_sub_00417_hypothetical_protein	NO_SP	0.666761	0.333004	6.3e-05	5.6e-05	5.7e-05	4.4e-05
PMX_810_sub_00418	E																					0	PMX_810_sub_00418			3	K21783	1	PMX_810_sub_00418_hypothetical_protein	NO_SP	0.999981	0	0	0	0	0
PMX_810_sub_00419	E																					0	PMX_810_sub_00419			6			PMX_810_sub_00419_hypothetical_protein	NO_SP	0.999981	0	0	0	0	0
PMX_810_sub_00420	E																					0	PMX_810_sub_00420						PMX_810_sub_00420_hypothetical_protein	NO_SP	0.999985	0	0	0	0	0
PMX_810_sub_00421	E																					0	PMX_810_sub_00421						PMX_810_sub_00421_hypothetical_protein	NO_SP	1	0	0	0	0	0
PMX_810_sub_00422	E																					0	PMX_810_sub_00422						PMX_810_sub_00422_hypothetical_protein	NO_SP	0.999996	0	0	0	0	0
PMX_810_sub_00423	B	K07317	adenine-specific DNA-methyltransferase [EC:2.1.1.72]	A0A2G6QYH8_9BACT	UniRef90_A0A2G6QYH8 Site-specific DNA-methyltransferase (adenine-specific) n=1 Tax=Paludibacter sp. TaxID=1898105 RepID=A0A2G6QYH8_9BACT	Paludibacter sp.	TRUE	0.476	426	1.006e-127								N-6 DNA Methylase [PF02384.18]; Eco57I restriction-modification methylase [PF07669.13]; Methyltransferase domain [PF13847.8]; Uncharacterised methyltransferase family (DUF6094) [PF19587.1]				0	PMX_810_sub_00423	K07317	K07317; adenine-specific DNA-methyltransferase [EC:2.1.1.72]	135			PMX_810_sub_00423_Modification_methylase_PaeR7I	NO_SP	0.999998	0	0	0	0	0
PMX_810_sub_00424	B			A0A2I0QLJ5_9ARCH	UniRef90_A0A2I0QLJ5 Uncharacterized protein n=1 Tax=Candidatus Altiarchaeales archaeon HGW-Altiarchaeales-1 TaxID=2013673 RepID=A0A2I0QLJ5_9ARCH	Candidatus Altiarchaeales archaeon HGW-Altiarchaeales-1	TRUE	0.775	357	6.048e-109												0	PMX_810_sub_00424			12	K08097	3	PMX_810_sub_00424_hypothetical_protein	NO_SP	1.00001	0	0	0	0	0
PMX_810_sub_00425	C			A0A1F6KRU8_9BACT	UniRef90_A0A1F6KRU8 HTH cro/C1-type domain-containing protein n=10 Tax=Bacteria TaxID=2 RepID=A0A1F6KRU8_9BACT	Bacteria	FALSE	0.846	120	1.266e-29								Helix-turn-helix domain [PF12844.9]; Helix-turn-helix domain [PF13560.8]; Helix-turn-helix [PF01381.24]				0	PMX_810_sub_00425			7	K19449	3	PMX_810_sub_00425_HTH-type_transcriptional_regulator_DdrOC	NO_SP	1	0	0	0	0	0
PMX_810_sub_00426	C			A0A2J0HPX5_9BACT	UniRef90_A0A2J0HPX5 Uncharacterized protein (Fragment) n=1 Tax=Candidatus Moranbacteria bacterium CG23_combo_of_CG06-09_8_20_14_all_40_16 TaxID=1974676 RepID=A0A2J0HPX5_9BACT	Candidatus Moranbacteria bacterium CG23_combo_of_CG06-09_8_20_14_all_40_16	FALSE	0.564	63	3.616e-08												0	PMX_810_sub_00426			2	K02450	1	PMX_810_sub_00426_hypothetical_protein	NO_SP	1.00002	0	0	0	0	0
PMX_810_sub_00427	C			A0A7C4LB54_9BACT	UniRef90_A0A7C4LB54 Uncharacterized protein n=1 Tax=bacterium TaxID=1869227 RepID=A0A7C4LB54_9BACT	bacterium	FALSE	0.738	76	2.157e-13												0	PMX_810_sub_00427						PMX_810_sub_00427_hypothetical_protein	NO_SP	0.999997	0	0	0	0	0
PMX_810_sub_00429	E																					0	PMX_810_sub_00429			2			PMX_810_sub_00429_hypothetical_protein	NO_SP	0.999993	0	0	0	0	0
PMX_810_sub_00430	E																					0	PMX_810_sub_00430			2			PMX_810_sub_00430_hypothetical_protein	NO_SP	0.999987	0	0	0	0	0
PMX_810_sub_00431	B			A0A2M8DLC0_9BACT	UniRef90_A0A2M8DLC0 Uncharacterized protein n=1 Tax=Candidatus Nealsonbacteria bacterium CG_4_9_14_0_8_um_filter_36_17 TaxID=1974693 RepID=A0A2M8DLC0_9BACT	Candidatus Nealsonbacteria bacterium CG_4_9_14_0_8_um_filter_36_17	TRUE	0.629	626	1.696e-196												0	PMX_810_sub_00431			109			PMX_810_sub_00431_hypothetical_protein	NO_SP	0.999986	0	0	0	0	0
PMX_810_sub_00433	B			A0A4Y8I1K0_9BACT	UniRef90_A0A4Y8I1K0 Fic family protein n=2 Tax=unclassified Atribacteria TaxID=1047049 RepID=A0A4Y8I1K0_9BACT	unclassified Atribacteria	TRUE	0.642	456	1.411e-140								Fic/DOC family [PF02661.20]; Fic/DOC family N-terminal [PF13784.8]		sp|Q9K0V1|Y459_NEIMB Uncharacterized protein NMB0459; Xu	Xu	0	PMX_810_sub_00433			126			PMX_810_sub_00433_putative_protein	NO_SP	1.00002	0	0	0	0	0
PMX_810_sub_00434	C			A0A2M7UX67_9BACT	UniRef90_A0A2M7UX67 DUF4342 domain-containing protein n=2 Tax=Candidatus Nealsonbacteria TaxID=1817911 RepID=A0A2M7UX67_9BACT	Candidatus Nealsonbacteria	FALSE	0.677	112	2.543e-26								Domain of unknown function (DUF4342) [PF14242.8]				0	PMX_810_sub_00434			29			PMX_810_sub_00434_hypothetical_protein	NO_SP	1.00001	0	0	0	0	0
PMX_810_sub_00435	C	K07491	putative transposase	A0A0B5FUY0_9DELT	UniRef90_A0A0B5FUY0 Transposase n=1 Tax=Geoalkalibacter subterraneus TaxID=483547 RepID=A0A0B5FUY0_9DELT	Geoalkalibacter subterraneus	FALSE	0.626	203	1.645e-56								Transposase IS200 like [PF01797.18]				0	PMX_810_sub_00435	K07491	rayT; REP-associated tyrosine transposase	115			PMX_810_sub_00435_hypothetical_protein	NO_SP	1.00001	0	0	0	0	0
PMX_810_sub_00436	C			A0A1F6VJD3_9BACT	UniRef90_A0A1F6VJD3 Pribosyltran domain-containing protein n=1 Tax=Candidatus Nomurabacteria bacterium RIFCSPHIGHO2_01_FULL_42_16 TaxID=1801743 RepID=A0A1F6VJD3_9BACT	Candidatus Nomurabacteria bacterium RIFCSPHIGHO2_01_FULL_42_16	FALSE	0.449	105	4.53e-23								Phosphoribosyl transferase domain [PF00156.29]				0	PMX_810_sub_00436	K07101	K07101; uncharacterized protein	10	K00769	5	PMX_810_sub_00436_Xanthine_phosphoribosyltransferase	NO_SP	1.00002	0	0	0	0	0
PMX_810_sub_00437	C			A0A1G2LCQ8_9BACT	UniRef90_A0A1G2LCQ8 HTH arsR-type domain-containing protein n=1 Tax=Candidatus Sungbacteria bacterium RIFCSPLOWO2_01_FULL_60_25 TaxID=1802281 RepID=A0A1G2LCQ8_9BACT	Candidatus Sungbacteria bacterium RIFCSPLOWO2_01_FULL_60_25	FALSE	0.688	124	2.53e-30												0	PMX_810_sub_00437						PMX_810_sub_00437_Arsenical_resistance_operon_repressor	NO_SP	0.999997	0	0	0	0	0
PMX_810_sub_00438	C			A0A0S7X1N6_9BACT	UniRef90_A0A0S7X1N6 SGNH_hydro domain-containing protein n=1 Tax=Parcubacteria bacterium DG_74_2 TaxID=1703766 RepID=A0A0S7X1N6_9BACT	Parcubacteria bacterium DG_74_2	FALSE	0.5	198	6.344e-54								GDSL-like Lipase/Acylhydrolase family [PF13472.8]				0	PMX_810_sub_00438			23	K10804	10	PMX_810_sub_00438_Esterase_TesA	NO_SP	1.00001	0	0	0	0	0
PMX_810_sub_00439	C			A0A7C3U025_9BACT	UniRef90_A0A7C3U025 Uncharacterized protein n=1 Tax=Candidatus Parcubacteria bacterium TaxID=2762014 RepID=A0A7C3U025_9BACT	Candidatus Parcubacteria bacterium	FALSE	0.726	267	1.536e-78								SLOG cluster4 family [PF18306.3]				0	PMX_810_sub_00439			35			PMX_810_sub_00439_hypothetical_protein	NO_SP	1.00001	0	0	0	0	0
PMX_810_sub_00440	C			A0A2H0BWR6_9BACT	UniRef90_A0A2H0BWR6 Uncharacterized protein n=1 Tax=Candidatus Roizmanbacteria bacterium CG22_combo_CG10-13_8_21_14_all_38_20 TaxID=1974862 RepID=A0A2H0BWR6_9BACT	Candidatus Roizmanbacteria bacterium CG22_combo_CG10-13_8_21_14_all_38_20	FALSE	0.641	114	4.748e-27								CopG antitoxin of type II toxin-antitoxin system [PF12441.10]				0	PMX_810_sub_00440			42			PMX_810_sub_00440_hypothetical_protein	NO_SP	1.00001	0	0	0	0	0
PMX_810_sub_00441	C	K09803	uncharacterized protein	A0A2T5R364_9DELT	UniRef90_A0A2T5R364 Uncharacterized protein n=1 Tax=Geobacter sp. DSM 2909 TaxID=2135459 RepID=A0A2T5R364_9DELT	Geobacter sp. DSM 2909	FALSE	0.643	119	9.46e-29								Ribonuclease toxin, BrnT, of type II toxin-antitoxin system [PF04365.15]				0	PMX_810_sub_00441	K09803	K09803; uncharacterized protein	64			PMX_810_sub_00441_hypothetical_protein	NO_SP	1	0	0	0	0	0
PMX_810_sub_00443	E																					0	PMX_810_sub_00443			1	K13282	1	PMX_810_sub_00443_hypothetical_protein	NO_SP	1.00001	0	0	0	0	0
PMX_810_sub_00444	C			A0A1E7GUS9_9DELT	UniRef90_A0A1E7GUS9 UPF0597 protein BA861_00525 n=1 Tax=Desulfobacterales bacterium S3730MH5 TaxID=1869298 RepID=A0A1E7GUS9_9DELT	Desulfobacterales bacterium S3730MH5	FALSE	0.377	269	2.007e-74								Serine dehydratase alpha chain [PF03313.17]				0	PMX_810_sub_00444			105			PMX_810_sub_00444_hypothetical_protein	NO_SP	1.00002	0	0	0	0	0
PMX_810_sub_00445	C			A0A2M7Z397_9BACT	UniRef90_A0A2M7Z397 GtrA domain-containing protein n=2 Tax=Candidatus Nealsonbacteria TaxID=1817911 RepID=A0A2M7Z397_9BACT	Candidatus Nealsonbacteria	FALSE	0.454	168	7.97e-44								GtrA-like protein [PF04138.16]				0	PMX_810_sub_00445			12	K23683	1	PMX_810_sub_00445_hypothetical_protein	NO_SP	0.999977	0	0	0	0	0
PMX_810_sub_00446	B	K02343	DNA polymerase III subunit gamma/tau [EC:2.7.7.7]	A0A2H0FIM3_9BACT	UniRef90_A0A2H0FIM3 DNA polymerase III subunit gamma/tau n=1 Tax=Candidatus Nealsonbacteria bacterium CG18_big_fil_WC_8_21_14_2_50_37_10 TaxID=1974717 RepID=A0A2H0FIM3_9BACT	Candidatus Nealsonbacteria bacterium CG18_big_fil_WC_8_21_14_2_50_37_10	TRUE	0.64	470	4.529e-145								DNA polymerase III, delta subunit [PF13177.8]; DNA polymerase III subunits gamma and tau domain III [PF12169.10]; Holliday junction DNA helicase RuvB P-loop domain [PF05496.14]; ATPase family associated with various cellular activities (AAA) [PF00004.31]; AAA domain [PF13401.8]; AAA domain (Cdc48 subfamily) [PF07724.16]		sp|O64301|DPA44_BPR69 DNA polymerase accessory protein 44; XhXr	Xr;Xh	0	PMX_810_sub_00446	K02343	dnaX; DNA polymerase III subunit gamma/tau [EC:2.7.7.7]	114			PMX_810_sub_00446_DNA_polymerase_III_subunit_gamma_tau	NO_SP	1.00003	0	0	0	0	0
PMX_810_sub_00447	C			A0A2M8AL18_9BACT	UniRef90_A0A2M8AL18 Bac_transf domain-containing protein n=1 Tax=Candidatus Falkowbacteria bacterium CG_4_9_14_3_um_filter_38_19 TaxID=1974559 RepID=A0A2M8AL18_9BACT	Candidatus Falkowbacteria bacterium CG_4_9_14_3_um_filter_38_19	FALSE	0.635	246	1.399e-70								Bacterial sugar transferase [PF02397.18]				0	PMX_810_sub_00447			105			PMX_810_sub_00447_putative_sugar_transferase_EpsL	NO_SP	1.00002	0	0	0	0	0
PMX_810_sub_00448	B	K13010	perosamine synthetase [EC:2.6.1.102]	A0A6I1R3X4_9DELT	UniRef90_A0A6I1R3X4 Aminotransferase class I/II-fold pyridoxal phosphate-dependent enzyme n=1 Tax=Deltaproteobacteria bacterium TaxID=2026735 RepID=A0A6I1R3X4_9DELT	Deltaproteobacteria bacterium	TRUE	0.632	477	2.111e-147								DegT/DnrJ/EryC1/StrS aminotransferase family [PF01041.19]; Cys/Met metabolism PLP-dependent enzyme [PF01053.22]; Aminotransferase class-V [PF00266.21]; L-seryl-tRNA selenium transferase [PF03841.15]; Aminotransferase class I and II [PF00155.23]; Orn/Lys/Arg decarboxylase, major domain [PF01276.22]		sp|D3QY10|COLD_ECOCB GDP-4-keto-6-deoxy-D-mannose 3-dehydratase; Xh	Xh	0	PMX_810_sub_00448			206			PMX_810_sub_00448_UDP-4-amino-4-deoxy-L-arabinose--oxoglutarate_aminotransferas	NO_SP	1.00001	0	0	0	0	0
PMX_810_sub_00449	C			A0A2M8AKV7_9BACT	UniRef90_A0A2M8AKV7 SAM-dependent methyltransferase n=1 Tax=Candidatus Falkowbacteria bacterium CG_4_9_14_3_um_filter_38_19 TaxID=1974559 RepID=A0A2M8AKV7_9BACT	Candidatus Falkowbacteria bacterium CG_4_9_14_3_um_filter_38_19	FALSE	0.654	298	2.808e-88								Methyltransferase domain [PF13649.8]; Methyltransferase domain [PF08241.14]; Methyltransferase domain [PF13847.8]; ubiE/COQ5 methyltransferase family [PF01209.20]; Methyltransferase domain [PF13489.8]; Methyltransferase domain [PF08242.14]				0	PMX_810_sub_00449			75			PMX_810_sub_00449_2-methoxy-6-polyprenyl-1,4-benzoquinol_methylase,_mitochondri	NO_SP	1.00002	0	0	0	0	0
PMX_810_sub_00450	C	K16557	succinoglycan biosynthesis protein ExoA [EC:2.4.-.-]	A0A524GBS3_9BACT	UniRef90_A0A524GBS3 Glycosyltransferase family 2 protein n=1 Tax=Parcubacteria group bacterium TaxID=2026774 RepID=A0A524GBS3_9BACT	Parcubacteria group bacterium	FALSE	0.547	337	1.429e-99								Glycosyltransferase like family 2 [PF13641.8]; Glycosyl transferase family 2 [PF00535.28]; Glycosyl transferase family 21 [PF13506.8]	GT2 cellulose synthase (EC 2.4.1.12); chitin synthase (EC 2.4.1.16); dolichyl-phosphate beta-D-mannosyltransferase (EC 2.4.1.83); dolichyl-phosphate beta-glucosyltransferase (EC 2.4.1.117); N-acetylglucosaminyltransferase (EC 2.4.1.-); N-acetylgalactosaminyltransferase (EC 2.4.1.-); hyaluronan synthase (EC 2.4.1.212); chitin oligosaccharide synthase (EC 2.4.1.-); beta-1,3-glucan synthase (EC 2.4.…			0	PMX_810_sub_00450			113			PMX_810_sub_00450_Undecaprenyl-phosphate_4-deoxy-4-formamido-L-arabinose_transf	NO_SP	1.00001	0	0	0	0	0
PMX_810_sub_00451	C			A0A1V5YWL3_9BACT	UniRef90_A0A1V5YWL3 UDP-3-O-acylglucosamine N-acyltransferase n=1 Tax=Bacteroidetes bacterium ADurb.Bin174 TaxID=1852808 RepID=A0A1V5YWL3_9BACT	Bacteroidetes bacterium ADurb.Bin174	FALSE	0.646	204	5.358e-57								Hexapeptide repeat of succinyl-transferase [PF14602.8]		REFSEQ serine acetyltransferase; Xu	Xu	0	PMX_810_sub_00451						PMX_810_sub_00451_UDP-3-O-acylglucosamine_N-acyltransferase	NO_SP	0.999999	0	0	0	0	0
PMX_810_sub_00452	E																					0	PMX_810_sub_00452			1	K18979	1	PMX_810_sub_00452_hypothetical_protein	NO_SP	1.00005	0	0	0	0	0
PMX_810_sub_00453	C			A0A2M7R8F1_9BACT	UniRef90_A0A2M7R8F1 Uncharacterized protein n=3 Tax=Parcubacteria group TaxID=1794811 RepID=A0A2M7R8F1_9BACT	Parcubacteria group	FALSE	0.287	280	1.894e-75								Beta propeller domain [PF09826.11]				0	PMX_810_sub_00453	K14475	ICP; inhibitor of cysteine peptidase	13			PMX_810_sub_00453_hypothetical_protein	NO_SP	0.999985	0	0	0	0	0
PMX_810_sub_00454	C	K02004	putative ABC transport system permease protein	A0A2G9YY95_9BACT	UniRef90_A0A2G9YY95 Uncharacterized protein n=2 Tax=Candidatus Nealsonbacteria TaxID=1817911 RepID=A0A2G9YY95_9BACT	Candidatus Nealsonbacteria	FALSE	0.649	330	6.773e-99								FtsX-like permease family [PF02687.23]				0	PMX_810_sub_00454	K02004	ABC.CD.P; putative ABC transport system permease protein	38			PMX_810_sub_00454_putative_ABC_transporter_permease_YknZ	NO_SP	0.999995	0	0	0	0	0
PMX_810_sub_00456	B	K07497	putative transposase	A0A1F8DWG3_9BACT	UniRef90_A0A1F8DWG3 Integrase catalytic domain-containing protein n=2 Tax=Bacteria TaxID=2 RepID=A0A1F8DWG3_9BACT	Bacteria	TRUE	0.649	497	5.996e-154												0	PMX_810_sub_00456			59			PMX_810_sub_00456_ISNCY_family_transposase_ISKol11	NO_SP	1.00005	0	0	0	0	0
PMX_810_sub_00457	B	K00974	tRNA nucleotidyltransferase (CCA-adding enzyme) [EC:2.7.7.72 3.1.3.- 3.1.4.-]	A0A7C0VKE8_9BACT	UniRef90_A0A7C0VKE8 HD domain-containing protein n=1 Tax=bacterium TaxID=1869227 RepID=A0A7C0VKE8_9BACT	bacterium	TRUE	0.669	650	3.841e-205								Poly A polymerase head domain [PF01743.22]; tRNA nucleotidyltransferase domain 2 putative [PF13735.8]; Probable RNA and SrmB- binding site of polymerase A [PF12627.9]; HD domain [PF01966.24]		sp|A8H161|CCA_SHEPA Multifunctional CCA protein; XhXr	Xr;Xh	0	PMX_810_sub_00457	K00974	cca; tRNA nucleotidyltransferase (CCA-adding enzyme) [EC:2.7.7.72 3.1.3.- 3.1.4.-]	166			PMX_810_sub_00457_A-adding_tRNA_nucleotidyltransferase	NO_SP	1.00003	0	0	0	0	0
PMX_810_sub_00459	C			A0A2M6T0W2_9BACT	UniRef90_A0A2M6T0W2 Uncharacterized protein n=1 Tax=Candidatus Nealsonbacteria bacterium CG08_land_8_20_14_0_20_43_11 TaxID=1974706 RepID=A0A2M6T0W2_9BACT	Candidatus Nealsonbacteria bacterium CG08_land_8_20_14_0_20_43_11	FALSE	0.296	92	3.414e-17												0	PMX_810_sub_00459			5	K02259	1	PMX_810_sub_00459_hypothetical_protein	NO_SP	1.00004	0	0	0	0	0
PMX_810_sub_00460	C			A0A0G1F5D9_9BACT	UniRef90_A0A0G1F5D9 Uncharacterized protein n=3 Tax=Parcubacteria group TaxID=1794811 RepID=A0A0G1F5D9_9BACT	Parcubacteria group	FALSE	0.356	74	1.245e-10												0	PMX_810_sub_00460			2	K11473	1	PMX_810_sub_00460_hypothetical_protein	NO_SP	1	0	0	0	0	0
PMX_810_sub_00461	C	K03088	RNA polymerase sigma-70 factor, ECF subfamily	A0A0G1WIE5_9BACT	UniRef90_A0A0G1WIE5 RNA polymerase sigma factor n=1 Tax=Candidatus Adlerbacteria bacterium GW2011_GWC1_50_9 TaxID=1618608 RepID=A0A0G1WIE5_9BACT	Candidatus Adlerbacteria bacterium GW2011_GWC1_50_9	FALSE	0.673	239	1.167e-68								Sigma-70 region 2 [PF04542.16]; ECF sigma factor [PF07638.13]; Sigma-70, region 4 [PF08281.14]; Sigma-70, region 4 [PF04545.18]				0	PMX_810_sub_00461	K03088	rpoE; RNA polymerase sigma-70 factor, ECF subfamily	51			PMX_810_sub_00461_ECF_RNA_polymerase_sigma_factor_SigW	NO_SP	1.00001	0	0	0	0	0
PMX_810_sub_00462	C			A0A1F7VG81_9BACT	UniRef90_A0A1F7VG81 Uncharacterized protein n=1 Tax=Candidatus Uhrbacteria bacterium RIFCSPLOWO2_02_FULL_49_11 TaxID=1802409 RepID=A0A1F7VG81_9BACT	Candidatus Uhrbacteria bacterium RIFCSPLOWO2_02_FULL_49_11	FALSE	0.466	200	4.312e-54												0	PMX_810_sub_00462			3	K01664	1	PMX_810_sub_00462_hypothetical_protein	NO_SP	0.999969	0	0	0	0	0
PMX_810_sub_00463	B	K02005,K02005	HlyD family secretion protein; HlyD family secretion protein	A0A1G2G5G8_9BACT	UniRef90_A0A1G2G5G8 Biotin_lipoyl_2 domain-containing protein n=1 Tax=Candidatus Ryanbacteria bacterium RIFCSPHIGHO2_01_FULL_48_27 TaxID=1802115 RepID=A0A1G2G5G8_9BACT	Candidatus Ryanbacteria bacterium RIFCSPHIGHO2_01_FULL_48_27	TRUE	0.415	398	1.438e-116								Barrel-sandwich domain of CusB or HlyD membrane-fusion [PF16576.7]; HlyD family secretion protein [PF13437.8]; Cation efflux system protein CusB domain 1 [PF00529.22]				0	PMX_810_sub_00463	K02005	ABC.CD.TX; HlyD family secretion protein	19			PMX_810_sub_00463_Multidrug_resistance_protein_MdtA	NO_SP	1.00003	1.1e-05	0	0	0	0
PMX_810_sub_00464	E																					0	PMX_810_sub_00464						PMX_810_sub_00464_hypothetical_protein	NO_SP	0.999989	0	0	0	0	0
PMX_810_sub_00465	C			A0A0S7YAJ5_9BACT	UniRef90_A0A0S7YAJ5 Uncharacterized protein n=1 Tax=Parcubacteria bacterium DG_74_3 TaxID=1703767 RepID=A0A0S7YAJ5_9BACT	Parcubacteria bacterium DG_74_3	FALSE	0.336	228	7.897e-61												0	PMX_810_sub_00465			3	K21606	1	PMX_810_sub_00465_hypothetical_protein	SP	0.170866	0.82748	0.000402	0.000514	0.000369	0.000361	CS pos: 38-39. Pr: 0.7627
PMX_810_sub_00466	C	K01358	ATP-dependent Clp protease, protease subunit [EC:3.4.21.92]	A0A0G1FXQ2_9BACT	UniRef90_A0A0G1FXQ2 ATP-dependent Clp protease proteolytic subunit n=2 Tax=Parcubacteria group TaxID=1794811 RepID=A0A0G1FXQ2_9BACT	Parcubacteria group	FALSE	0.798	317	3.085e-95	MER1317754	S14	MER1317754 - family S14 unassigned peptidases () [S14.UPW]#S14#{peptidase unit: 1-194}~source PIV31930~	FALSE	0.758	299	3.781e-91	Clp protease [PF00574.25]				0	PMX_810_sub_00466	K01358	clpP, CLPP; ATP-dependent Clp protease, protease subunit [EC:3.4.21.92]	112			PMX_810_sub_00466_ATP-dependent_Clp_protease_proteolytic_subunit	NO_SP	1.00001	0	0	0	0	0
PMX_810_sub_00467	C	K03545,K03545	trigger factor; trigger factor	A0A0G1F3H4_9BACT	UniRef90_A0A0G1F3H4 PPIase n=3 Tax=Parcubacteria group TaxID=1794811 RepID=A0A0G1F3H4_9BACT	Parcubacteria group	FALSE	0.397	199	8.609e-53								Bacterial trigger factor protein (TF) [PF05697.15]; Bacterial trigger factor protein (TF) C-terminus [PF05698.16]				0	PMX_810_sub_00467	K03545	tig; trigger factor	15			PMX_810_sub_00467_Trigger_factor	NO_SP	1.00001	0	0	0	0	0
PMX_810_sub_00468	C	K02600	transcription termination/antitermination protein NusA	A0A2M6T122_9BACT	UniRef90_A0A2M6T122 Transcription termination/antitermination protein NusA n=2 Tax=Bacteria candidate phyla TaxID=1783234 RepID=A0A2M6T122_9BACT	Bacteria candidate phyla	FALSE	0.69	99	6.487e-21												0	PMX_810_sub_00468						PMX_810_sub_00468_Transcription_termination_antitermination_protein_NusA	NO_SP	1.00001	0	0	0	0	0
PMX_810_sub_00469	B	K00600	glycine hydroxymethyltransferase [EC:2.1.2.1]	A0A2G9YWH3_9BACT	UniRef90_A0A2G9YWH3 Serine hydroxymethyltransferase n=1 Tax=Candidatus Nealsonbacteria bacterium CG23_combo_of_CG06-09_8_20_14_all_39_17 TaxID=1974722 RepID=A0A2G9YWH3_9BACT	Candidatus Nealsonbacteria bacterium CG23_combo_of_CG06-09_8_20_14_all_39_17	TRUE	0.668	540	3.159e-168								Serine hydroxymethyltransferase [PF00464.21]; Aminotransferase class-V [PF00266.21]; Cys/Met metabolism PLP-dependent enzyme [PF01053.22]; L-seryl-tRNA selenium transferase [PF03841.15]; Pyridoxal-dependent decarboxylase conserved domain [PF00282.21]		sp|A6Q478|GLYA_NITSB Serine hydroxymethyltransferase; Xh	Xh	0	PMX_810_sub_00469	K00600	glyA, SHMT; glycine hydroxymethyltransferase [EC:2.1.2.1]	168			PMX_810_sub_00469_Serine_hydroxymethyltransferase	NO_SP	1	0	0	0	0	0
PMX_810_sub_00470	C			A0A661TJ35_9BACT	UniRef90_A0A661TJ35 Uncharacterized protein n=1 Tax=Candidatus Nealsonbacteria bacterium TaxID=2093793 RepID=A0A661TJ35_9BACT	Candidatus Nealsonbacteria bacterium	FALSE	0.403	194	1.993e-50								Clostridial binary toxin B/anthrax toxin PA Ca-binding domain [PF03495.16]				0	PMX_810_sub_00470			2	K20276	1	PMX_810_sub_00470_hypothetical_protein	NO_SP	0.999984	0	0	0	0	0
PMX_810_sub_00471	C			A0A661TJ35_9BACT	UniRef90_A0A661TJ35 Uncharacterized protein n=1 Tax=Candidatus Nealsonbacteria bacterium TaxID=2093793 RepID=A0A661TJ35_9BACT	Candidatus Nealsonbacteria bacterium	FALSE	0.329	93	2.859e-17												0	PMX_810_sub_00471			3	K03631	1	PMX_810_sub_00471_hypothetical_protein	NO_SP	0.999991	0	0	0	0	0
PMX_810_sub_00472	C			A0A2N5ZPR2_9BACT	UniRef90_A0A2N5ZPR2 Uncharacterized protein n=1 Tax=Candidatus Parcubacteria bacterium TaxID=2762014 RepID=A0A2N5ZPR2_9BACT	Candidatus Parcubacteria bacterium	FALSE	0.304	76	1.681e-11												0	PMX_810_sub_00472						PMX_810_sub_00472_hypothetical_protein	NO_SP	0.999989	0	0	0	0	0
PMX_810_sub_00473	C			A0A522C371_9BACT	UniRef90_A0A522C371 PLP-dependent cysteine synthase family protein n=2 Tax=Nitrospirae bacterium TaxID=2026887 RepID=A0A522C371_9BACT	Nitrospirae bacterium	FALSE	0.505	107	3.691e-24								Pyridoxal-phosphate dependent enzyme [PF00291.27]				0	PMX_810_sub_00473	K12339	cysM; S-sulfo-L-cysteine synthase (O-acetyl-L-serine-dependent) [EC:2.5.1.144]	13	K01883	2	PMX_810_sub_00473_Cysteine_synthase_B	NO_SP	1.00001	0	0	0	0	0
PMX_810_sub_00474	C			A0A7C4NI29_9BACT	UniRef90_A0A7C4NI29 Cysteine synthase family protein n=1 Tax=Candidatus Parcubacteria bacterium TaxID=2762014 RepID=A0A7C4NI29_9BACT	Candidatus Parcubacteria bacterium	FALSE	0.532	295	4.88e-86								Pyridoxal-phosphate dependent enzyme [PF00291.27]		sp|P63872|CYSK_STAAW Cysteine synthase; Xh	Xh	0	PMX_810_sub_00474	K12339	cysM; S-sulfo-L-cysteine synthase (O-acetyl-L-serine-dependent) [EC:2.5.1.144]	88	K01738	9	PMX_810_sub_00474_Cysteine_synthase_B	NO_SP	1.00003	0	0	0	0	0
PMX_810_sub_00475	C			A0A2H0N1C5_9BACT	UniRef90_A0A2H0N1C5 Uncharacterized protein n=1 Tax=Candidatus Nealsonbacteria bacterium CG11_big_fil_rev_8_21_14_0_20_35_11 TaxID=1974713 RepID=A0A2H0N1C5_9BACT	Candidatus Nealsonbacteria bacterium CG11_big_fil_rev_8_21_14_0_20_35_11	FALSE	0.625	275	2.769e-80								Conserved TM helix [PF05552.14]				0	PMX_810_sub_00475			41			PMX_810_sub_00475_hypothetical_protein	NO_SP	1.00001	0	0	0	0	0
PMX_810_sub_00476	C	K02456	general secretion pathway protein G	A0A2A4T3L9_9BACT	UniRef90_A0A2A4T3L9 Uncharacterized protein n=1 Tax=Candidatus Wolfebacteria bacterium TaxID=2030812 RepID=A0A2A4T3L9_9BACT	Candidatus Wolfebacteria bacterium	FALSE	0.487	131	1.163e-31								Type II secretion system (T2SS), protein G [PF08334.13]				0	PMX_810_sub_00476	K02456	gspG; general secretion pathway protein G	19			PMX_810_sub_00476_hypothetical_protein	PILIN	7e-06	4.4e-05	0	1e-06	1e-06	0.999928	CS pos: 13-14. Pr: 0.7737
PMX_810_sub_00479	C			A0A661TKM9_9BACT	UniRef90_A0A661TKM9 tRNA_edit domain-containing protein n=1 Tax=Candidatus Nealsonbacteria bacterium TaxID=2093793 RepID=A0A661TKM9_9BACT	Candidatus Nealsonbacteria bacterium	FALSE	0.519	155	1.336e-39								Aminoacyl-tRNA editing domain [PF04073.17]				0	PMX_810_sub_00479	K19055	prdX, proX; Ala-tRNA(Pro) deacylase [EC:3.1.1.-]	26			PMX_810_sub_00479_hypothetical_protein	NO_SP	1.00001	0	0	0	0	0
PMX_810_sub_00481	C	K02913	large subunit ribosomal protein L33	A0A2M6XUA4_9BACT	UniRef90_A0A2M6XUA4 50S ribosomal protein L33 n=1 Tax=bacterium (Candidatus Gribaldobacteria) CG08_land_8_20_14_0_20_39_15 TaxID=2014273 RepID=A0A2M6XUA4_9BACT	bacterium (Candidatus Gribaldobacteria) CG08_land_8_20_14_0_20_39_15	FALSE	0.715	79	9.762e-16								Ribosomal protein L33 [PF00471.22]				0	PMX_810_sub_00481	K02913	RP-L33, MRPL33, rpmG; large subunit ribosomal protein L33	24			PMX_810_sub_00481_50S_ribosomal_protein_L33_2	NO_SP	0.999976	0	0	0	0	0
PMX_810_sub_00482	C			X1MYZ6_9ZZZZ	UniRef90_X1MYZ6 Uncharacterized protein (Fragment) n=1 Tax=marine sediment metagenome TaxID=412755 RepID=X1MYZ6_9ZZZZ	marine sediment metagenome	FALSE	0.744	90	1.911e-19												0	PMX_810_sub_00482			1	K06207	1	PMX_810_sub_00482_hypothetical_protein	NO_SP	0.999992	0	0	0	0	0
PMX_810_sub_00483	C			K2FH92_9BACT	UniRef90_K2FH92 Uncharacterized protein n=1 Tax=uncultured bacterium TaxID=77133 RepID=K2FH92_9BACT	uncultured bacterium	FALSE	0.626	70	1.311e-12												0	PMX_810_sub_00483						PMX_810_sub_00483_hypothetical_protein	NO_SP	0.999976	0	0	0	0	0
PMX_810_sub_00484	B	K03427	type I restriction enzyme M protein [EC:2.1.1.72]	A0A2H0W5L2_9BACT	UniRef90_A0A2H0W5L2 Site-specific DNA-methyltransferase (adenine-specific) n=8 Tax=Patescibacteria group TaxID=1783273 RepID=A0A2H0W5L2_9BACT	Patescibacteria group	TRUE	0.853	1223	0								N-6 DNA Methylase [PF02384.18]; Type I restriction enzyme R protein N terminus (HSDR_N) [PF13588.8]; Eco57I restriction-modification methylase [PF07669.13]				0	PMX_810_sub_00484	K03427	hsdM; type I restriction enzyme M protein [EC:2.1.1.72]	313			PMX_810_sub_00484_hypothetical_protein	NO_SP	1.00001	0	0	0	0	0
PMX_810_sub_00485	B	K14623	DNA-damage-inducible protein D	A0A0G1KB91_9BACT	UniRef90_A0A0G1KB91 DNA-damage-inducible protein d n=2 Tax=Parcubacteria group TaxID=1794811 RepID=A0A0G1KB91_9BACT	Parcubacteria group	TRUE	0.774	437	1.412e-135								BRO family, N-terminal domain [PF02498.19]				0	PMX_810_sub_00485			157			PMX_810_sub_00485_hypothetical_protein	NO_SP	1.00002	0	0	0	0	0
PMX_810_sub_00486	C			A0A0L0LI26_9BACT	UniRef90_A0A0L0LI26 Uncharacterized protein n=1 Tax=Parcubacteria bacterium C7867-008 TaxID=1659202 RepID=A0A0L0LI26_9BACT	Parcubacteria bacterium C7867-008	FALSE	0.327	104	2.966e-21												0	PMX_810_sub_00486			8	K13639	1	PMX_810_sub_00486_hypothetical_protein	NO_SP	0.999979	0	0	0	0	0
PMX_810_sub_00487	E																					0	PMX_810_sub_00487						PMX_810_sub_00487_hypothetical_protein	NO_SP	1.00001	1e-06	0	0	0	0
PMX_810_sub_00488	C			A0A1G2MW01_9BACT	UniRef90_A0A1G2MW01 Uncharacterized protein n=1 Tax=Candidatus Taylorbacteria bacterium RIFCSPHIGHO2_02_FULL_45_35 TaxID=1802311 RepID=A0A1G2MW01_9BACT	Candidatus Taylorbacteria bacterium RIFCSPHIGHO2_02_FULL_45_35	FALSE	0.629	213	4.536e-60												0	PMX_810_sub_00488						PMX_810_sub_00488_hypothetical_protein	PILIN	0	0	0	0	0	1.00001	CS pos: 10-11. Pr: 0.7566
PMX_810_sub_00489	E																					0	PMX_810_sub_00489						PMX_810_sub_00489_hypothetical_protein	NO_SP	0.999962	0	0	0	0	0
PMX_810_sub_00490	C			A0A0G0QNH1_9BACT	UniRef90_A0A0G0QNH1 Uncharacterized protein (Fragment) n=1 Tax=Candidatus Nomurabacteria bacterium GW2011_GWF2_40_12 TaxID=1618776 RepID=A0A0G0QNH1_9BACT	Candidatus Nomurabacteria bacterium GW2011_GWF2_40_12	FALSE	0.479	93	1.08e-18												0	PMX_810_sub_00490	K02456	gspG; general secretion pathway protein G	11			PMX_810_sub_00490_hypothetical_protein	PILIN	0.333365	2.2e-05	1.2e-05	6e-06	1e-05	0.666576	CS pos: 1-2. Pr: 0.5009
PMX_810_sub_00491	E																					0	PMX_810_sub_00491						PMX_810_sub_00491_hypothetical_protein	NO_SP	0.999997	0	0	0	0	0
PMX_810_sub_00492	B	K00571	site-specific DNA-methyltransferase (adenine-specific) [EC:2.1.1.72]	A0A1V5SFP2_9BACT	UniRef90_A0A1V5SFP2 Methyltransferase n=2 Tax=Bacteria candidate phyla TaxID=1783234 RepID=A0A1V5SFP2_9BACT	Bacteria candidate phyla	TRUE	0.81	404	3.492e-124								DNA methylase [PF01555.20]		sp|P29538|MTH1_HAEPA Modification methylase HpaI; XhXp	Xp;Xh	0	PMX_810_sub_00492	K00571	E2.1.1.72; site-specific DNA-methyltransferase (adenine-specific) [EC:2.1.1.72]	139			PMX_810_sub_00492_Modification_methylase_RsrI	NO_SP	1.00001	0	0	0	0	0
PMX_810_sub_00493	C			A0A0G1HKQ9_9BACT	UniRef90_A0A0G1HKQ9 Uncharacterized protein n=3 Tax=Candidatus Nomurabacteria TaxID=1752729 RepID=A0A0G1HKQ9_9BACT	Candidatus Nomurabacteria	FALSE	0.732	280	1.206e-82												0	PMX_810_sub_00493			20	K03556	1	PMX_810_sub_00493_hypothetical_protein	NO_SP	1.00002	0	0	0	0	0
PMX_810_sub_00494	C	K01880	glycyl-tRNA synthetase [EC:6.1.1.14]	A0A0G1KZW4_9BACT	UniRef90_A0A0G1KZW4 Glycine--tRNA ligase n=3 Tax=Parcubacteria group TaxID=1794811 RepID=A0A0G1KZW4_9BACT	Parcubacteria group	FALSE	0.857	339	3.294e-103								Anticodon binding domain [PF03129.22]; tRNA synthetase class II core domain (G, H, P, S and T) [PF00587.27]				0	PMX_810_sub_00494	K01880	GARS, glyS1; glycyl-tRNA synthetase [EC:6.1.1.14]	41			PMX_810_sub_00494_Glycine--tRNA_ligase	NO_SP	1.00001	0	0	0	0	0
PMX_810_sub_00495	C			A0A1F5JUG4_9BACT	UniRef90_A0A1F5JUG4 Uncharacterized protein n=1 Tax=Candidatus Daviesbacteria bacterium RIFCSPHIGHO2_02_FULL_36_13 TaxID=1797768 RepID=A0A1F5JUG4_9BACT	Candidatus Daviesbacteria bacterium RIFCSPHIGHO2_02_FULL_36_13	FALSE	0.286	98	6.729e-19												0	PMX_810_sub_00495			14	K00020	2	PMX_810_sub_00495_hypothetical_protein	NO_SP	1.00003	0	0	0	0	0
PMX_810_sub_00496	C			A0A2J0L850_9BACT	UniRef90_A0A2J0L850 Uncharacterized protein n=2 Tax=unclassified Parcubacteria group TaxID=1794840 RepID=A0A2J0L850_9BACT	unclassified Parcubacteria group	FALSE	0.714	249	2.335e-72												0	PMX_810_sub_00496			20	K07003	1	PMX_810_sub_00496_hypothetical_protein	NO_SP	1.00002	0	0	0	0	0
PMX_810_sub_00497	C			A0A7C4QDD5_9BACT	UniRef90_A0A7C4QDD5 Uncharacterized protein n=1 Tax=bacterium TaxID=1869227 RepID=A0A7C4QDD5_9BACT	bacterium	FALSE	0.506	162	2.183e-42												0	PMX_810_sub_00497			12	K01644	1	PMX_810_sub_00497_hypothetical_protein	SP	0.172233	0.814557	0.003797	0.002946	0.001571	0.004905	CS pos: 23-24. Pr: 0.9149
PMX_810_sub_00498	C			A0A1V6IUB1_9BACT	UniRef90_A0A1V6IUB1 Glutaredoxin domain-containing protein n=1 Tax=Parcubacteria group bacterium ADurb.Bin016 TaxID=1852935 RepID=A0A1V6IUB1_9BACT	Parcubacteria group bacterium ADurb.Bin016	FALSE	0.535	106	1.732e-23												0	PMX_810_sub_00498			4	K03676	1	PMX_810_sub_00498_hypothetical_protein	SP	0.327626	0.67144	0.000302	0.00024	0.000206	0.000174	CS pos: 31-32. Pr: 0.6400
PMX_810_sub_00499	E																					0	PMX_810_sub_00499			2	K02171	1	PMX_810_sub_00499_hypothetical_protein	NO_SP	1	0	0	0	0	0
PMX_810_sub_00500	C			A0A1F5BEP9_9BACT	UniRef90_A0A1F5BEP9 Uncharacterized protein n=1 Tax=Candidatus Aminicenantes bacterium RBG_19FT_COMBO_65_30 TaxID=1797277 RepID=A0A1F5BEP9_9BACT	Candidatus Aminicenantes bacterium RBG_19FT_COMBO_65_30	FALSE	0.417	145	1.838e-35												0	PMX_810_sub_00500			13	K02586	1	PMX_810_sub_00500_hypothetical_protein	SP	0.000169	0.999307	0.000149	0.00016	0.000127	0.000129	CS pos: 19-20. Pr: 0.9798
PMX_810_sub_00501	C			A0A1V5WYL7_9BACT	UniRef90_A0A1V5WYL7 2-dehydro-3-deoxygluconokinase n=1 Tax=Parcubacteria group bacterium ADurb.Bin216 TaxID=1852939 RepID=A0A1V5WYL7_9BACT	Parcubacteria group bacterium ADurb.Bin216	FALSE	0.468	164	1.449e-42								pfkB family carbohydrate kinase [PF00294.26]; Phosphomethylpyrimidine kinase [PF08543.14]				0	PMX_810_sub_00501			9	K00852	5	PMX_810_sub_00501_Ribokinase	NO_SP	0.999998	0	0	0	0	0
PMX_810_sub_00502	C			A0A496Q9C2_9BACT	UniRef90_A0A496Q9C2 INTEIN_C_TER domain-containing protein n=1 Tax=Thermotogae bacterium TaxID=2053689 RepID=A0A496Q9C2_9BACT	Thermotogae bacterium	FALSE	0.564	128	3.677e-27												0	PMX_810_sub_00502			4	K21449	1	PMX_810_sub_00502_hypothetical_protein	NO_SP	0.487195	0.345355	0.16691	0.000231	0.000191	0.000161
PMX_810_sub_00503	B	K01622	fructose 1,6-bisphosphate aldolase/phosphatase [EC:4.1.2.13 3.1.3.11]	A0A2H9N1W0_9BACT	UniRef90_A0A2H9N1W0 Fructose-1,6-bisphosphate aldolase/phosphatase n=3 Tax=Candidatus Nealsonbacteria TaxID=1817911 RepID=A0A2H9N1W0_9BACT	Candidatus Nealsonbacteria	TRUE	0.702	515	6.728e-161								Fructose-1,6-bisphosphatase [PF01950.18]				0	PMX_810_sub_00503	K01622	K01622; fructose 1,6-bisphosphate aldolase/phosphatase [EC:4.1.2.13 3.1.3.11]	292			PMX_810_sub_00503_Fructose-1,6-bisphosphate_aldolase_phosphatase	NO_SP	1.00002	0	0	0	0	0
PMX_810_sub_00504	C			A0A0S7X387_9BACT	UniRef90_A0A0S7X387 Uncharacterized protein n=1 Tax=Parcubacteria bacterium DG_74_2 TaxID=1703766 RepID=A0A0S7X387_9BACT	Parcubacteria bacterium DG_74_2	FALSE	0.447	120	4.796e-28												0	PMX_810_sub_00504			1	K01515	1	PMX_810_sub_00504_hypothetical_protein	SP	0.317048	0.681946	0.000336	0.000276	0.000225	0.000206	CS pos: 31-32. Pr: 0.5405
PMX_810_sub_00505	E																					0	PMX_810_sub_00505						PMX_810_sub_00505_hypothetical_protein	NO_SP	0.99999	0	0	0	0	0
PMX_810_sub_00507	E																					0	PMX_810_sub_00507			2	K01183	1	PMX_810_sub_00507_hypothetical_protein	SP	0.000152	0.999372	0.000125	0.000137	0.000113	0.000111	CS pos: 22-23. Pr: 0.9822
PMX_810_sub_00508	C			A0A0G1VQR6_9BACT	UniRef90_A0A0G1VQR6 Peptidase S11 D-alanyl-D-alanine carboxypeptidase 1 n=2 Tax=Parcubacteria group TaxID=1794811 RepID=A0A0G1VQR6_9BACT	Parcubacteria group	FALSE	0.594	295	4.311e-86	MER0982033	S11	MER0982033 - family S11 unassigned peptidases () [S11.UPW]#S11#{peptidase unit: 8-228}~source K1XH42~	FALSE	0.357	130	1.26e-31	D-alanyl-D-alanine carboxypeptidase [PF00768.22]; Beta-lactamase enzyme family [PF13354.8]				0	PMX_810_sub_00508	K07258	dacC, dacA, dacD; serine-type D-Ala-D-Ala carboxypeptidase (penicillin-binding protein 5/6) [EC:3.4.16.4]	20	K07262	14	PMX_810_sub_00508_hypothetical_protein	SP	0.000213	0.999118	0.000183	0.00019	0.000155	0.000148	CS pos: 27-28. Pr: 0.9660
PMX_810_sub_00509	C			A0A0G1CMF9_9BACT	UniRef90_A0A0G1CMF9 EamA domain-containing protein n=2 Tax=Patescibacteria group TaxID=1783273 RepID=A0A0G1CMF9_9BACT	Patescibacteria group	FALSE	0.363	147	2.803e-35												0	PMX_810_sub_00509			10	K08978	2	PMX_810_sub_00509_4-amino-4-deoxy-L-arabinose-phosphoundecaprenol_flippase_subu	NO_SP	0.999913	9.1e-05	0	0	0	0
PMX_810_sub_00510	C			A0A350Z3X5_9BACT	UniRef90_A0A350Z3X5 Uncharacterized protein n=1 Tax=Candidatus Atribacteria bacterium TaxID=2053509 RepID=A0A350Z3X5_9BACT	Candidatus Atribacteria bacterium	FALSE	0.397	119	3.57e-27								Cytidylate kinase-like family [PF13189.8]; AAA domain [PF13238.8]; AAA domain [PF13671.8]; AAA domain [PF13207.8]				0	PMX_810_sub_00510	K00945	cmk; CMP/dCMP kinase [EC:2.7.4.25]	20	K11131	1	PMX_810_sub_00510_Cytidylate_kinase	NO_SP	1.00004	0	0	0	0	0
PMX_810_sub_00511	B			A0A2H0FE11_9BACT	UniRef90_A0A2H0FE11 Chaperone protein DnaJ n=1 Tax=Candidatus Nealsonbacteria bacterium CG18_big_fil_WC_8_21_14_2_50_37_10 TaxID=1974717 RepID=A0A2H0FE11_9BACT	Candidatus Nealsonbacteria bacterium CG18_big_fil_WC_8_21_14_2_50_37_10	TRUE	0.683	484	3.399e-150								DnaJ C terminal domain [PF01556.20]; DnaJ central domain [PF00684.21]; DnaJ domain [PF00226.33]		sp|A3PNM0|DNAJ_RHOS1 Chaperone protein DnaJ; XhXr	Xr;Xh	0	PMX_810_sub_00511	K03686	dnaJ; molecular chaperone DnaJ	126			PMX_810_sub_00511_Chaperone_protein_DnaJ	NO_SP	1.00004	0	0	0	0	0
PMX_810_sub_00512	C			F4C051_METSG	UniRef90_F4C051 Pectate_lyase_3 domain-containing protein n=3 Tax=root TaxID=1 RepID=F4C051_METSG	root	FALSE	0.416	156	7.551e-35												0	PMX_810_sub_00512			3			PMX_810_sub_00512_hypothetical_protein	SP	0.000179	0.999241	0.000153	0.000162	0.000128	0.000129	CS pos: 28-29. Pr: 0.9768
PMX_810_sub_00514	C			A0A0S7YF38_9BACT	UniRef90_A0A0S7YF38 Uncharacterized protein n=1 Tax=Parcubacteria bacterium DG_74_1 TaxID=1703765 RepID=A0A0S7YF38_9BACT	Parcubacteria bacterium DG_74_1	FALSE	0.503	266	3.694e-76												0	PMX_810_sub_00514			4	K00820	1	PMX_810_sub_00514_hypothetical_protein	NO_SP	1.00005	0	0	0	0	0
PMX_810_sub_00515	B			A0A0G1XYH3_9BACT	UniRef90_A0A0G1XYH3 DEAD/DEAH box helicase domain protein n=2 Tax=unclassified Parcubacteria group TaxID=1794840 RepID=A0A0G1XYH3_9BACT	unclassified Parcubacteria group	TRUE	0.636	478	1.239e-146								DEAD/DEAH box helicase [PF00270.31]; Helicase conserved C-terminal domain [PF00271.33]; Type III restriction enzyme, res subunit [PF04851.17]				0	PMX_810_sub_00515	K11927	rhlE; ATP-dependent RNA helicase RhlE [EC:3.6.4.13]	101	K05592	25	PMX_810_sub_00515_DEAD-box_ATP-dependent_RNA_helicase_CshA	NO_SP	1.00001	0	0	0	0	0
PMX_810_sub_00516	C			A0A1F8EWR5_9BACT	UniRef90_A0A1F8EWR5 DUF5671 domain-containing protein n=1 Tax=Candidatus Yanofskybacteria bacterium RIFCSPHIGHO2_01_FULL_44_17 TaxID=1802668 RepID=A0A1F8EWR5_9BACT	Candidatus Yanofskybacteria bacterium RIFCSPHIGHO2_01_FULL_44_17	FALSE	0.547	308	3.963e-90								Domain of unknown function (DUF5671) [PF18920.2]				0	PMX_810_sub_00516			14	K06196	1	PMX_810_sub_00516_hypothetical_protein	NO_SP	1	0	0	0	0	0
PMX_810_sub_00517	C			A0A1F5TMS7_9BACT	UniRef90_A0A1F5TMS7 Phosphopantetheine adenylyltransferase n=1 Tax=Candidatus Falkowbacteria bacterium RIFOXYD2_FULL_34_120 TaxID=1798007 RepID=A0A1F5TMS7_9BACT	Candidatus Falkowbacteria bacterium RIFOXYD2_FULL_34_120	FALSE	0.463	66	1.441e-10												0	PMX_810_sub_00517						PMX_810_sub_00517_Phosphopantetheine_adenylyltransferase	NO_SP	0.999996	0	0	0	0	0
PMX_810_sub_00518	B	K01887	arginyl-tRNA synthetase [EC:6.1.1.19]	A0A7C4NQ83_9BACT	UniRef90_A0A7C4NQ83 Arginine--tRNA ligase n=1 Tax=Candidatus Parcubacteria bacterium TaxID=2762014 RepID=A0A7C4NQ83_9BACT	Candidatus Parcubacteria bacterium	TRUE	0.629	381	2.106e-115								tRNA synthetases class I (R) [PF00750.21]; DALR anticodon binding domain [PF05746.17]				0	PMX_810_sub_00518	K01887	RARS, argS; arginyl-tRNA synthetase [EC:6.1.1.19]	71			PMX_810_sub_00518_Arginine--tRNA_ligase	NO_SP	1.00003	0	0	0	0	0
PMX_810_sub_00519	C			A0A1F5EQA7_9BACT	UniRef90_A0A1F5EQA7 Uncharacterized protein n=2 Tax=Candidatus Campbellbacteria TaxID=1752727 RepID=A0A1F5EQA7_9BACT	Candidatus Campbellbacteria	FALSE	0.433	130	4.349e-31												0	PMX_810_sub_00519	K02456	gspG; general secretion pathway protein G	10			PMX_810_sub_00519_hypothetical_protein	PILIN	4e-06	7e-06	0	0	0	0.999996	CS pos: 12-13. Pr: 0.7774
PMX_810_sub_00520	C			A0A1F5NL41_9BACT	UniRef90_A0A1F5NL41 OMPdecase domain-containing protein n=1 Tax=Candidatus Doudnabacteria bacterium RIFCSPHIGHO2_01_FULL_46_14 TaxID=1817824 RepID=A0A1F5NL41_9BACT	Candidatus Doudnabacteria bacterium RIFCSPHIGHO2_01_FULL_46_14	FALSE	0.681	310	1.846e-92												0	PMX_810_sub_00520	K13812	fae-hps; bifunctional enzyme Fae/Hps [EC:4.2.1.147 4.1.2.43]	30			PMX_810_sub_00520_3-hexulose-6-phosphate_synthase	NO_SP	1.00001	0	0	0	0	0
PMX_810_sub_00521	B	K04095	cell filamentation protein	A0A1G2EEN8_9BACT	UniRef90_A0A1G2EEN8 Cell filamentation protein Fic n=1 Tax=Candidatus Nealsonbacteria bacterium RIFCSPLOWO2_01_FULL_41_9 TaxID=1801671 RepID=A0A1G2EEN8_9BACT	Candidatus Nealsonbacteria bacterium RIFCSPLOWO2_01_FULL_41_9	TRUE	0.681	426	3.663e-131								Fic/DOC family [PF02661.20]		sp|Q9K0V1|Y459_NEIMB Uncharacterized protein NMB0459; Xu	Xu	0	PMX_810_sub_00521			160			PMX_810_sub_00521_hypothetical_protein	NO_SP	1.00002	0	0	0	0	0
PMX_810_sub_00524	E																					0	PMX_810_sub_00524						PMX_810_sub_00524_hypothetical_protein	NO_SP	1.00001	0	0	0	0	0
PMX_810_sub_00525	E																					0	PMX_810_sub_00525			1	K02664	1	PMX_810_sub_00525_hypothetical_protein	NO_SP	0.999989	2e-06	0	0	0	0
PMX_810_sub_00526	C			A0A1J5GSF9_9BACT	UniRef90_A0A1J5GSF9 Uncharacterized protein n=5 Tax=Parcubacteria group TaxID=1794811 RepID=A0A1J5GSF9_9BACT	Parcubacteria group	FALSE	0.356	104	5.216e-22								Fimbrial assembly protein (PilN) [PF05137.15]				0	PMX_810_sub_00526	K02663	pilN; type IV pilus assembly protein PilN	12			PMX_810_sub_00526_hypothetical_protein	NO_SP	1	0	0	0	0	0
PMX_810_sub_00527	C	K02662	type IV pilus assembly protein PilM	A0A7C3XY95_9BACT	UniRef90_A0A7C3XY95 Type IV pilus assembly protein PilM n=1 Tax=Candidatus Parcubacteria bacterium TaxID=2762014 RepID=A0A7C3XY95_9BACT	Candidatus Parcubacteria bacterium	FALSE	0.375	230	2.351e-62								Type IV pilus assembly protein PilM; [PF11104.10]				0	PMX_810_sub_00527	K02662	pilM; type IV pilus assembly protein PilM	39			PMX_810_sub_00527_Cell_division_protein_FtsA	NO_SP	1.00001	0	0	0	0	0
PMX_810_sub_00528	E																					0	PMX_810_sub_00528						PMX_810_sub_00528_hypothetical_protein	NO_SP	0.999983	0	0	0	0	0
PMX_810_sub_00529	B	K02013	iron complex transport system ATP-binding protein [EC:7.2.2.-]	A0A285BIW8_9FIRM	UniRef90_A0A285BIW8 Iron complex transport system ATP-binding protein n=1 Tax=Thermoanaerobacterium sp. RBIITD TaxID=1550240 RepID=A0A285BIW8_9FIRM	Thermoanaerobacterium sp. RBIITD	TRUE	0.691	361	1.736e-109								ABC transporter [PF00005.29]		sp|P03273|PKG1_ADE07 Packaging protein 1; XhXrXs	Xr;Xh;Xs	0	PMX_810_sub_00529	K02013	ABC.FEV.A; iron complex transport system ATP-binding protein [EC:7.2.2.-]	165			PMX_810_sub_00529_putative_ABC_transporter_ATP-binding_protein	NO_SP	1.00001	0	0	0	0	0
PMX_810_sub_00530	B	K02015	iron complex transport system permease protein	B9E2B0_CLOK1	UniRef90_B9E2B0 Uncharacterized protein n=3 Tax=Clostridium kluyveri TaxID=1534 RepID=B9E2B0_CLOK1	Clostridium kluyveri	TRUE	0.6	396	4.413e-120								FecCD transport family [PF01032.20]				0	PMX_810_sub_00530	K02015	ABC.FEV.P; iron complex transport system permease protein	167			PMX_810_sub_00530_putative_ABC_transporter_permease_protein	NO_SP	0.999918	0	5.7e-05	0	0	0
PMX_810_sub_00531	B	K02016	iron complex transport system substrate-binding protein	B9DX51_CLOK1	UniRef90_B9DX51 Fe/B12 periplasmic-binding domain-containing protein n=3 Tax=Clostridium kluyveri TaxID=1534 RepID=B9DX51_CLOK1	Clostridium kluyveri	TRUE	0.607	387	1.773e-116								Periplasmic binding protein [PF01497.20]				0	PMX_810_sub_00531	K02016	ABC.FEV.S; iron complex transport system substrate-binding protein	103			PMX_810_sub_00531_putative_protein	NO_SP	0.668828	0.330906	9.5e-05	7.4e-05	6.4e-05	6.2e-05
PMX_810_sub_00532	C	K15223	upstream activation factor subunit UAF30	A0A0G1H4U6_9BACT	UniRef90_A0A0G1H4U6 SWIB domain-containing protein n=5 Tax=Parcubacteria group TaxID=1794811 RepID=A0A0G1H4U6_9BACT	Parcubacteria group	FALSE	0.806	143	2.37e-37								SWIB/MDM2 domain [PF02201.20]				0	PMX_810_sub_00532			38	K15223	6	PMX_810_sub_00532_hypothetical_protein	NO_SP	1.00004	0	0	0	0	0
PMX_810_sub_00533	C	K21929	uracil-DNA glycosylase [EC:3.2.2.27]	A0A1V4MB84_9FIRM	UniRef90_A0A1V4MB84 Type-4 uracil-DNA glycosylase n=1 Tax=Firmicutes bacterium ML8_F2 TaxID=1775675 RepID=A0A1V4MB84_9FIRM	Firmicutes bacterium ML8_F2	FALSE	0.706	267	6.229e-78								Uracil DNA glycosylase superfamily [PF03167.21]				0	PMX_810_sub_00533	K21929	udg; uracil-DNA glycosylase [EC:3.2.2.27]	73			PMX_810_sub_00533_Type-4_uracil-DNA_glycosylase	NO_SP	1.00003	0	0	0	0	0
PMX_810_sub_00534	C	K07260	zinc D-Ala-D-Ala carboxypeptidase [EC:3.4.17.14]	A0A1G2DWS3_9BACT	UniRef90_A0A1G2DWS3 VanY domain-containing protein n=1 Tax=Candidatus Nealsonbacteria bacterium RBG_13_37_56 TaxID=1801661 RepID=A0A1G2DWS3_9BACT	Candidatus Nealsonbacteria bacterium RBG_13_37_56	FALSE	0.549	336	1.415e-99	MER0555883	M15B	MER0555883 - subfamily M15B unassigned peptidases () [M15.UPB]#M15B#{peptidase unit: 74-253}~source OHA89948~	FALSE	0.629	223	5.535e-63	D-alanyl-D-alanine carboxypeptidase [PF02557.19]				0	PMX_810_sub_00534	K07260	vanY; zinc D-Ala-D-Ala carboxypeptidase [EC:3.4.17.14]	24			PMX_810_sub_00534_hypothetical_protein	NO_SP	1	0	0	0	0	0
PMX_810_sub_00535	C			A0A7C3ZE72_9BACT	UniRef90_A0A7C3ZE72 Uncharacterized protein n=1 Tax=Candidatus Wolfebacteria bacterium TaxID=2030812 RepID=A0A7C3ZE72_9BACT	Candidatus Wolfebacteria bacterium	FALSE	0.34	60	9.483e-07												0	PMX_810_sub_00535			3	K01915	1	PMX_810_sub_00535_Chromosome_partition_protein_Smc	SP	0.00058	0.998612	0.000228	0.000221	0.000178	0.000183	CS pos: 44-45. Pr: 0.9565
PMX_810_sub_00536	C			A0A0S7X499_9BACT	UniRef90_A0A0S7X499 Uncharacterized protein n=1 Tax=Parcubacteria bacterium DG_74_2 TaxID=1703766 RepID=A0A0S7X499_9BACT	Parcubacteria bacterium DG_74_2	FALSE	0.596	84	1.635e-16												0	PMX_810_sub_00536			3			PMX_810_sub_00536_hypothetical_protein	NO_SP	1.00001	0	0	0	0	0
PMX_810_sub_00537	C	K07082	UPF0755 protein	A0A1G2I1F5_9BACT	UniRef90_A0A1G2I1F5 Endolytic murein transglycosylase n=1 Tax=Candidatus Staskawiczbacteria bacterium RIFCSPHIGHO2_02_FULL_42_22 TaxID=1802207 RepID=A0A1G2I1F5_9BACT	Candidatus Staskawiczbacteria bacterium RIFCSPHIGHO2_02_FULL_42_22	FALSE	0.434	249	1.09e-69								YceG-like family [PF02618.18]				0	PMX_810_sub_00537	K07082	K07082; UPF0755 protein	96			PMX_810_sub_00537_Endolytic_murein_transglycosylase	NO_SP	0.82492	0.174144	0.000784	5.2e-05	4.4e-05	4.8e-05
PMX_810_sub_00538	C			A0A1F5ZWV7_9BACT	UniRef90_A0A1F5ZWV7 PDDEXK_1 domain-containing protein n=1 Tax=Candidatus Gottesmanbacteria bacterium RIFCSPHIGHO2_02_FULL_39_11 TaxID=1798382 RepID=A0A1F5ZWV7_9BACT	Candidatus Gottesmanbacteria bacterium RIFCSPHIGHO2_02_FULL_39_11	FALSE	0.657	304	5.555e-90								PD-(D/E)XK nuclease superfamily [PF12705.9]				0	PMX_810_sub_00538			15	K16899	1	PMX_810_sub_00538_hypothetical_protein	NO_SP	0.999996	0	0	0	0	0
PMX_810_sub_00539	C	K03589	cell division protein FtsQ	A0A0S7Y9N8_9BACT	UniRef90_A0A0S7Y9N8 POTRA_1 domain-containing protein n=1 Tax=Parcubacteria bacterium DG_74_3 TaxID=1703767 RepID=A0A0S7Y9N8_9BACT	Parcubacteria bacterium DG_74_3	FALSE	0.375	163	9.405e-41								POTRA domain, FtsQ-type [PF08478.12]				0	PMX_810_sub_00539	K03589	ftsQ; cell division protein FtsQ	16			PMX_810_sub_00539_Cell_division_protein_DivIB	NO_SP	0.999976	0	0	0	0	0
PMX_810_sub_00540	B			A0A2H0WXC8_9BACT	UniRef90_A0A2H0WXC8 Uncharacterized protein n=1 Tax=Candidatus Nealsonbacteria bacterium CG09_land_8_20_14_0_10_42_14 TaxID=1974707 RepID=A0A2H0WXC8_9BACT	Candidatus Nealsonbacteria bacterium CG09_land_8_20_14_0_10_42_14	TRUE	0.616	425	8.423e-130								Acetyltransferase (GNAT) domain [PF13480.9]; FemAB family [PF02388.18]				0	PMX_810_sub_00540			23	K11693	14	PMX_810_sub_00540_hypothetical_protein	NO_SP	1.00001	0	0	0	0	0
PMX_810_sub_00541	E																					0	PMX_810_sub_00541			1	K00343	1	PMX_810_sub_00541_hypothetical_protein	NO_SP	0.999999	0	0	0	0	0
PMX_810_sub_00542	C	K01174	micrococcal nuclease [EC:3.1.31.1]	A0A1F5S4Q5_9BACT	UniRef90_A0A1F5S4Q5 TNase-like domain-containing protein n=1 Tax=Candidatus Falkowbacteria bacterium RIFOXYA2_FULL_38_12 TaxID=1797993 RepID=A0A1F5S4Q5_9BACT	Candidatus Falkowbacteria bacterium RIFOXYA2_FULL_38_12	FALSE	0.684	184	1.737e-49								Staphylococcal nuclease homologue [PF00565.19]		REFSEQ hypothetical protein; Xu	Xu	0	PMX_810_sub_00542	K01174	nuc; micrococcal nuclease [EC:3.1.31.1]	33			PMX_810_sub_00542_Thermonuclease	NO_SP	0.83261	0.167263	3.8e-05	3.1e-05	2.7e-05	2.6e-05
PMX_810_sub_00543	C			A0A1F6A855_9BACT	UniRef90_A0A1F6A855 Response regulatory domain-containing protein n=1 Tax=Candidatus Gottesmanbacteria bacterium RIFCSPHIGHO2_02_FULL_40_13 TaxID=1798384 RepID=A0A1F6A855_9BACT	Candidatus Gottesmanbacteria bacterium RIFCSPHIGHO2_02_FULL_40_13	FALSE	0.658	159	5.081e-42								Response regulator receiver domain [PF00072.26]		REFSEQ hybrid sensor histidine kinase - response regulator; Xu	Xu	0	PMX_810_sub_00543			6	K07658	6	PMX_810_sub_00543_Alkaline_phosphatase_synthesis_transcriptional_regulatory_pro	NO_SP	1.00001	0	0	0	0	0
PMX_810_sub_00545	C			A0A1F6RX74_9BACT	UniRef90_A0A1F6RX74 GIY-YIG domain-containing protein n=1 Tax=Candidatus Moranbacteria bacterium RBG_13_45_13 TaxID=1801635 RepID=A0A1F6RX74_9BACT	Candidatus Moranbacteria bacterium RBG_13_45_13	FALSE	0.641	101	6.774e-23								GIY-YIG catalytic domain [PF01541.26]				0	PMX_810_sub_00545	K07461	K07461; putative endonuclease	27			PMX_810_sub_00545_hypothetical_protein	NO_SP	0.999986	0	0	0	0	0
PMX_810_sub_00546	E																					0	PMX_810_sub_00546			3	K06308	1	PMX_810_sub_00546_hypothetical_protein	NO_SP	1.00001	0	0	0	0	0
PMX_810_sub_00547	E																					0	PMX_810_sub_00547						PMX_810_sub_00547_hypothetical_protein	NO_SP	1	0	0	0	0	0
PMX_810_sub_00548	C	K06950	uncharacterized protein	A0A127BC81_9EURY	UniRef90_A0A127BC81 Phosphohydrolase n=2 Tax=Pyrococcus kukulkanii TaxID=1609559 RepID=A0A127BC81_9EURY	Pyrococcus kukulkanii	FALSE	0.35	104	2.631e-22												0	PMX_810_sub_00548	K06950	K06950; uncharacterized protein	37			PMX_810_sub_00548_hypothetical_protein	NO_SP	1.00003	0	0	0	0	0
PMX_810_sub_00549	C	K07076	uncharacterized protein	A0A1F6NUE6_9BACT	UniRef90_A0A1F6NUE6 NTP_transf_2 domain-containing protein n=1 Tax=Candidatus Magasanikbacteria bacterium RIFOXYC2_FULL_42_28 TaxID=1798704 RepID=A0A1F6NUE6_9BACT	Candidatus Magasanikbacteria bacterium RIFOXYC2_FULL_42_28	FALSE	0.585	132	8.666e-33								Polymerase beta, Nucleotidyltransferase [PF18765.3]; Nucleotidyltransferase domain [PF01909.25]				0	PMX_810_sub_00549	K07076	K07076; uncharacterized protein	11			PMX_810_sub_00549_hypothetical_protein	NO_SP	1.00001	0	0	0	0	0
PMX_810_sub_00550	C			A0A1F6NUK6_9BACT	UniRef90_A0A1F6NUK6 HEPN domain-containing protein n=1 Tax=Candidatus Magasanikbacteria bacterium RIFOXYC2_FULL_42_28 TaxID=1798704 RepID=A0A1F6NUK6_9BACT	Candidatus Magasanikbacteria bacterium RIFOXYC2_FULL_42_28	FALSE	0.708	187	8.473e-52								HEPN domain [PF05168.16]				0	PMX_810_sub_00550			34			PMX_810_sub_00550_hypothetical_protein	NO_SP	1.00001	0	0	0	0	0
PMX_810_sub_00551	E																					0	PMX_810_sub_00551						PMX_810_sub_00551_hypothetical_protein	NO_SP	1.00001	0	0	0	0	0
PMX_810_sub_00552	E																					0	PMX_810_sub_00552			2	K05794	2	PMX_810_sub_00552_hypothetical_protein	NO_SP	0.999998	0	0	0	0	0
PMX_810_sub_00553	E																					0	PMX_810_sub_00553						PMX_810_sub_00553_hypothetical_protein	NO_SP	1	0	0	0	0	0
PMX_810_sub_00554	C			A0A661TL44_9BACT	UniRef90_A0A661TL44 Uncharacterized protein n=1 Tax=Candidatus Nealsonbacteria bacterium TaxID=2093793 RepID=A0A661TL44_9BACT	Candidatus Nealsonbacteria bacterium	FALSE	0.32	83	2.363e-14												0	PMX_810_sub_00554						PMX_810_sub_00554_hypothetical_protein	NO_SP	0.999994	0	0	0	0	0
PMX_810_sub_00555	B	K16267	zinc and cadmium transporter	A0A1G1XM33_9BACT	UniRef90_A0A1G1XM33 Uncharacterized protein n=1 Tax=Candidatus Buchananbacteria bacterium RBG_13_36_9 TaxID=1797530 RepID=A0A1G1XM33_9BACT	Candidatus Buchananbacteria bacterium RBG_13_36_9	TRUE	0.744	364	1.018e-110								ZIP Zinc transporter [PF02535.24]				0	PMX_810_sub_00555	K16267	zipB; zinc and cadmium transporter	125			PMX_810_sub_00555_Zinc_transporter_ZupT	NO_SP	0.999958	0	0	0	0	0
PMX_810_sub_00556	C			A0A2M7BUX6_9BACT	UniRef90_A0A2M7BUX6 Uncharacterized protein n=2 Tax=Parcubacteria group TaxID=1794811 RepID=A0A2M7BUX6_9BACT	Parcubacteria group	FALSE	0.637	104	6.198e-24								Family of unknown function (DUF5320) [PF17253.4]				0	PMX_810_sub_00556			14			PMX_810_sub_00556_hypothetical_protein	NO_SP	0.99999	0	0	0	0	0
PMX_810_sub_00557	B	K01409	N6-L-threonylcarbamoyladenine synthase [EC:2.3.1.234]	A0A1G2RT80_9BACT	UniRef90_A0A1G2RT80 tRNA N6-adenosine threonylcarbamoyltransferase n=1 Tax=Candidatus Wildermuthbacteria bacterium RIFCSPLOWO2_02_FULL_47_9c TaxID=1802466 RepID=A0A1G2RT80_9BACT	Candidatus Wildermuthbacteria bacterium RIFCSPLOWO2_02_FULL_47_9c	TRUE	0.536	365	4.957e-109								tRNA N6-adenosine threonylcarbamoyltransferase [PF00814.27]		sp|A6TE46|TSAD_KLEP7 tRNA N6-adenosine threonylcarbamoyltransferase; XhXr	Xr;Xh	0	PMX_810_sub_00557	K25706	tsaD; tRNA N6-adenosine threonylcarbamoyltransferase [EC:2.3.1.234]	97			PMX_810_sub_00557_tRNA_N6-adenosine_threonylcarbamoyltransferase	NO_SP	1.00001	0	0	0	0	0
PMX_810_sub_00558	C	K18676	glucosamine kinase [EC:2.7.1.8]	A0A2M7DBH6_9BACT	UniRef90_A0A2M7DBH6 BcrAD_BadFG domain-containing protein n=2 Tax=Candidatus Nealsonbacteria TaxID=1817911 RepID=A0A2M7DBH6_9BACT	Candidatus Nealsonbacteria	FALSE	0.513	297	2.274e-86								BadF/BadG/BcrA/BcrD ATPase family [PF01869.22]				0	PMX_810_sub_00558			46	K18676	5	PMX_810_sub_00558_N-acetylmuramic_acid_N-acetylglucosamine_kinase	NO_SP	1.00002	0	0	0	0	0
PMX_810_sub_00560	C			A0A7C4JGM4_9BACT	UniRef90_A0A7C4JGM4 Uncharacterized protein n=1 Tax=Candidatus Parcubacteria bacterium TaxID=2762014 RepID=A0A7C4JGM4_9BACT	Candidatus Parcubacteria bacterium	FALSE	0.379	83	1.571e-15												0	PMX_810_sub_00560			3	K09951	1	PMX_810_sub_00560_hypothetical_protein	SP	0.134638	0.854648	0.00641	0.00163	0.001065	0.001636	CS pos: 23-24. Pr: 0.9713
PMX_810_sub_00562	C	K02956	small subunit ribosomal protein S15	A0A1G2EN35_9BACT	UniRef90_A0A1G2EN35 30S ribosomal protein S15 n=2 Tax=Candidatus Nealsonbacteria TaxID=1817911 RepID=A0A1G2EN35_9BACT	Candidatus Nealsonbacteria	FALSE	0.672	119	6.701e-29								Ribosomal protein S15 [PF00312.24]				0	PMX_810_sub_00562	K02956	RP-S15, MRPS15, rpsO; small subunit ribosomal protein S15	51			PMX_810_sub_00562_30S_ribosomal_protein_S15	NO_SP	0.999993	0	0	0	0	0
PMX_810_sub_00563	C			A0A7C0YYH0_9BACT	UniRef90_A0A7C0YYH0 NYN domain-containing protein n=1 Tax=bacterium TaxID=1869227 RepID=A0A7C0YYH0_9BACT	bacterium	FALSE	0.801	276	4.935e-82								NYN domain [PF01936.20]				0	PMX_810_sub_00563			74			PMX_810_sub_00563_hypothetical_protein	NO_SP	1.00001	0	0	0	0	0
PMX_810_sub_00564	E																					0	PMX_810_sub_00564			3	K06901	1	PMX_810_sub_00564_hypothetical_protein	NO_SP	0.999992	0	0	0	0	0
PMX_810_sub_00565	E																					0	PMX_810_sub_00565						PMX_810_sub_00565_hypothetical_protein	SP	0.007274	0.719253	0.272583	0.000313	0.00029	0.000276	CS pos: 23-24. Pr: 0.5443
PMX_810_sub_00566	E																					0	PMX_810_sub_00566			3			PMX_810_sub_00566_hypothetical_protein	NO_SP	1.00001	0	0	0	0	0
PMX_810_sub_00567	E																					0	PMX_810_sub_00567						PMX_810_sub_00567_hypothetical_protein	NO_SP	1.00001	0	0	0	0	0
PMX_810_sub_00568	B			A0A2H0FIM2_9BACT	UniRef90_A0A2H0FIM2 Uncharacterized protein (Fragment) n=1 Tax=Candidatus Nealsonbacteria bacterium CG18_big_fil_WC_8_21_14_2_50_37_10 TaxID=1974717 RepID=A0A2H0FIM2_9BACT	Candidatus Nealsonbacteria bacterium CG18_big_fil_WC_8_21_14_2_50_37_10	TRUE	0.615	632	1.462e-197												0	PMX_810_sub_00568			6	K21449	1	PMX_810_sub_00568_hypothetical_protein	NO_SP	0.620423	0.378318	0.000555	0.000243	0.00024	0.000215
PMX_810_sub_00569	C			A0A1G2IM77_9BACT	UniRef90_A0A1G2IM77 DUF11 domain-containing protein n=1 Tax=Candidatus Staskawiczbacteria bacterium RIFCSPLOWO2_12_FULL_37_15 TaxID=1802218 RepID=A0A1G2IM77_9BACT	Candidatus Staskawiczbacteria bacterium RIFCSPLOWO2_12_FULL_37_15	FALSE	0.316	69	8.485e-11												0	PMX_810_sub_00569			1	K01262	1	PMX_810_sub_00569_hypothetical_protein	NO_SP	1	0	0	0	0	0
PMX_810_sub_00570	C			A0A0G0EUP1_9BACT	UniRef90_A0A0G0EUP1 Methylated-DNA--[protein]-cysteine S-methyltransferase n=1 Tax=Candidatus Moranbacteria bacterium GW2011_GWE2_35_2- TaxID=1618712 RepID=A0A0G0EUP1_9BACT	Candidatus Moranbacteria bacterium GW2011_GWE2_35_2-	FALSE	0.746	122	5.319e-30								6-O-methylguanine DNA methyltransferase, DNA binding domain [PF01035.22]				0	PMX_810_sub_00570						PMX_810_sub_00570_Bifunctional_transcriptional_activator_DNA_repair_enzyme_Ada	NO_SP	1.00002	0	0	0	0	0
PMX_810_sub_00571	C			A0A0G1R642_9BACT	UniRef90_A0A0G1R642 Adenylosuccinate lyase n=1 Tax=Candidatus Magasanikbacteria bacterium GW2011_GWA2_46_17 TaxID=1619042 RepID=A0A0G1R642_9BACT	Candidatus Magasanikbacteria bacterium GW2011_GWA2_46_17	FALSE	0.355	288	2.028e-80								Lyase [PF00206.22]		sp|O27580|PUR8_METTH Adenylosuccinate lyase; Xh	Xh	0	PMX_810_sub_00571	K01756	purB, ADSL; adenylosuccinate lyase [EC:4.3.2.2]	64			PMX_810_sub_00571_Argininosuccinate_lyase	NO_SP	1.00002	0	0	0	0	0
PMX_810_sub_00572	C			A0A1G2R775_9BACT	UniRef90_A0A1G2R775 Phosphoribosylaminoimidazolesuccinocarboxamide synthase (Fragment) n=1 Tax=Candidatus Wildermuthbacteria bacterium RIFCSPHIGHO2_02_FULL_47_12 TaxID=1802451 RepID=A0A1G2R775_9BACT	Candidatus Wildermuthbacteria bacterium RIFCSPHIGHO2_02_FULL_47_12	FALSE	0.553	282	1.797e-81								SAICAR synthetase [PF01259.20]		sp|Q7V0C7|PUR7_PROMP Phosphoribosylaminoimidazole-succinocarboxamide synthase; Xh	Xh	0	PMX_810_sub_00572	K01923	purC; phosphoribosylaminoimidazole-succinocarboxamide synthase [EC:6.3.2.6]	34			PMX_810_sub_00572_Phosphoribosylaminoimidazole-succinocarboxamide_synthase	NO_SP	1.00003	0	0	0	0	0
PMX_810_sub_00573	B			A0A1G2E1A3_9BACT	UniRef90_A0A1G2E1A3 T2SP_E domain-containing protein n=1 Tax=Candidatus Nealsonbacteria bacterium RBG_13_42_11 TaxID=1801663 RepID=A0A1G2E1A3_9BACT	Candidatus Nealsonbacteria bacterium RBG_13_42_11	TRUE	0.691	610	3.094e-192								Type II/IV secretion system protein [PF00437.22]				0	PMX_810_sub_00573	K02652	pilB; type IV pilus assembly protein PilB	149			PMX_810_sub_00573_Type_II_secretion_system_protein_E	NO_SP	1.00003	0	0	0	0	0
PMX_810_sub_00574	C			A0A0G1X4H9_9BACT	UniRef90_A0A0G1X4H9 Uncharacterized protein n=3 Tax=Candidatus Wolfebacteria TaxID=1752735 RepID=A0A0G1X4H9_9BACT	Candidatus Wolfebacteria	FALSE	0.268	61	6.333e-07												0	PMX_810_sub_00574			3	K01838	1	PMX_810_sub_00574_hypothetical_protein	NO_SP	0.544552	0.323827	0.131327	0.00011	0.000104	9.6e-05
PMX_810_sub_00575	C			A0A0G1LGI6_9BACT	UniRef90_A0A0G1LGI6 Chitin binding protein 4 (Fragment) n=1 Tax=Candidatus Curtissbacteria bacterium GW2011_GWC1_44_33 TaxID=1618413 RepID=A0A0G1LGI6_9BACT	Candidatus Curtissbacteria bacterium GW2011_GWC1_44_33	FALSE	0.599	69	1.944e-09												0	PMX_810_sub_00575			4			PMX_810_sub_00575_hypothetical_protein	SP	0.228725	0.604034	0.166834	0.000167	0.000135	0.00012	CS pos: 29-30. Pr: 0.6155
PMX_810_sub_00576	E																					0	PMX_810_sub_00576			4	K07057	1	PMX_810_sub_00576_hypothetical_protein	NO_SP	1.00003	0	0	0	0	0
PMX_810_sub_00577	C			A0A1G2ECG2_9BACT	UniRef90_A0A1G2ECG2 Uncharacterized protein n=1 Tax=Candidatus Nealsonbacteria bacterium RIFCSPLOWO2_01_FULL_41_9 TaxID=1801671 RepID=A0A1G2ECG2_9BACT	Candidatus Nealsonbacteria bacterium RIFCSPLOWO2_01_FULL_41_9	FALSE	0.738	116	4.179e-28								HicA toxin of bacterial toxin-antitoxin, [PF07927.14]				0	PMX_810_sub_00577			30			PMX_810_sub_00577_hypothetical_protein	NO_SP	1.00001	0	0	0	0	0
PMX_810_sub_00578	C			A0A2M7R8G7_9BACT	UniRef90_A0A2M7R8G7 Uncharacterized protein n=3 Tax=Parcubacteria group TaxID=1794811 RepID=A0A2M7R8G7_9BACT	Parcubacteria group	FALSE	0.719	108	1.678e-25												0	PMX_810_sub_00578			24			PMX_810_sub_00578_hypothetical_protein	NO_SP	1	0	0	0	0	0
PMX_810_sub_00579	E																					0	PMX_810_sub_00579			2	K06987	2	PMX_810_sub_00579_hypothetical_protein	NO_SP	1	0	0	0	0	0
PMX_810_sub_00580	C			A0A1G2HQK0_9BACT	UniRef90_A0A1G2HQK0 Uncharacterized protein n=1 Tax=Candidatus Staskawiczbacteria bacterium RIFCSPHIGHO2_01_FULL_39_25 TaxID=1802202 RepID=A0A1G2HQK0_9BACT	Candidatus Staskawiczbacteria bacterium RIFCSPHIGHO2_01_FULL_39_25	FALSE	0.796	179	3.125e-49								Protein of unknown function (DUF3024) [PF11225.10]				0	PMX_810_sub_00580			31			PMX_810_sub_00580_hypothetical_protein	NO_SP	1.00003	0	0	0	0	0
PMX_810_sub_00581	C	K01803	triosephosphate isomerase (TIM) [EC:5.3.1.1]	A0A1G2ELR1_9BACT	UniRef90_A0A1G2ELR1 Triosephosphate isomerase n=2 Tax=Candidatus Nealsonbacteria TaxID=1817911 RepID=A0A1G2ELR1_9BACT	Candidatus Nealsonbacteria	FALSE	0.644	104	6.503e-24								Triosephosphate isomerase [PF00121.20]				0	PMX_810_sub_00581	K01803	TPI, tpiA; triosephosphate isomerase (TIM) [EC:5.3.1.1]	15			PMX_810_sub_00581_Triosephosphate_isomerase	NO_SP	0.999993	0	0	0	0	0
PMX_810_sub_00582	C			A0A7C0Z122_9BACT	UniRef90_A0A7C0Z122 EF-hand domain-containing protein (Fragment) n=1 Tax=bacterium TaxID=1869227 RepID=A0A7C0Z122_9BACT	bacterium	FALSE	0.284	192	1.475e-48								Bacterial Ig-like domain [PF19077.2]				0	PMX_810_sub_00582			2	K20276	1	PMX_810_sub_00582_Putrescine_transporter_PotE	NO_SP	1.00001	0	0	0	0	0
PMX_810_sub_00583	C			A0A2M8DMQ9_9BACT	UniRef90_A0A2M8DMQ9 Histidine kinase domain-containing protein n=1 Tax=Candidatus Nealsonbacteria bacterium CG_4_9_14_0_8_um_filter_35_12 TaxID=1974692 RepID=A0A2M8DMQ9_9BACT	Candidatus Nealsonbacteria bacterium CG_4_9_14_0_8_um_filter_35_12	FALSE	0.421	333	2.695e-96								Histidine kinase-, DNA gyrase B-, and HSP90-like ATPase [PF02518.28]; His Kinase A (phospho-acceptor) domain [PF00512.27]				0	PMX_810_sub_00583			18	K20974	3	PMX_810_sub_00583_Sensor_histidine_kinase_RcsC	NO_SP	1.00001	0	0	0	0	0
PMX_810_sub_00584	E																					0	PMX_810_sub_00584						PMX_810_sub_00584_hypothetical_protein	NO_SP	1	0	0	0	0	0
PMX_810_sub_00585	E																					0	PMX_810_sub_00585						PMX_810_sub_00585_hypothetical_protein	NO_SP	1	0	0	0	0	0
PMX_810_sub_00586	C			A0A2H0TL17_9BACT	UniRef90_A0A2H0TL17 Uncharacterized protein n=2 Tax=Candidatus Nealsonbacteria TaxID=1817911 RepID=A0A2H0TL17_9BACT	Candidatus Nealsonbacteria	FALSE	0.672	87	2.82e-18												0	PMX_810_sub_00586	K02902	RP-L28, MRPL28, rpmB; large subunit ribosomal protein L28	16	K00336	1	PMX_810_sub_00586_hypothetical_protein	NO_SP	1	0	0	0	0	0
PMX_810_sub_00588	E																					0	PMX_810_sub_00588			3	K20276		PMX_810_sub_00588_hypothetical_protein	NO_SP	0.999982	0	0	0	0	0
PMX_810_sub_00589	E																					0	PMX_810_sub_00589			1	K07061	1	PMX_810_sub_00589_hypothetical_protein	NO_SP	0.999998	0	0	0	0	0
PMX_810_sub_00590	C			UPI0003A6C4E2	UniRef90_UPI0003A6C4E2 hypothetical protein n=2 Tax=unclassified Paenibacillus TaxID=185978 RepID=UPI0003A6C4E2	unclassified Paenibacillus	FALSE	0.523	178	8.041e-46												0	PMX_810_sub_00590			30			PMX_810_sub_00590_hypothetical_protein	SP	0.059722	0.939152	0.000339	0.000302	0.000241	0.000224	CS pos: 31-32. Pr: 0.8040
PMX_810_sub_00591	C			A0A1G2HLJ8_9BACT	UniRef90_A0A1G2HLJ8 Uncharacterized protein n=2 Tax=Candidatus Staskawiczbacteria TaxID=1817916 RepID=A0A1G2HLJ8_9BACT	Candidatus Staskawiczbacteria	FALSE	0.696	93	3.023e-20								HicB_like antitoxin of bacterial toxin-antitoxin system [PF15919.7]				0	PMX_810_sub_00591			18			PMX_810_sub_00591_hypothetical_protein	NO_SP	1.00001	0	0	0	0	0
PMX_810_sub_00592	E																					0	PMX_810_sub_00592			1	K02965	1	PMX_810_sub_00592_hypothetical_protein	NO_SP	0.999979	1.7e-05	0	0	0	0
PMX_810_sub_00593	C			A0A0S7YAJ5_9BACT	UniRef90_A0A0S7YAJ5 Uncharacterized protein n=1 Tax=Parcubacteria bacterium DG_74_3 TaxID=1703767 RepID=A0A0S7YAJ5_9BACT	Parcubacteria bacterium DG_74_3	FALSE	0.324	213	5.875e-56												0	PMX_810_sub_00593			3	K15923	1	PMX_810_sub_00593_hypothetical_protein	SP	0.023734	0.975561	0.000184	0.000196	0.000152	0.000155	CS pos: 14-15. Pr: 0.9432
PMX_810_sub_00594	B	K18682	ribonucrease Y [EC:3.1.-.-]	A0A2G9YWE6_9BACT	UniRef90_A0A2G9YWE6 Ribonuclease Y n=2 Tax=Candidatus Nealsonbacteria TaxID=1817911 RepID=A0A2G9YWE6_9BACT	Candidatus Nealsonbacteria	TRUE	0.651	634	1.863e-199								RNase Y N-terminal region [PF12072.10]; HD domain [PF01966.24]				0	PMX_810_sub_00594	K18682	rny; ribonucrease Y [EC:3.1.-.-]	233			PMX_810_sub_00594_Ribonuclease_Y	NO_SP	1.00005	6e-06	0	0	0	0
PMX_810_sub_00596	C			A0A1G2DZS4_9BACT	UniRef90_A0A1G2DZS4 Uncharacterized protein n=1 Tax=Candidatus Nealsonbacteria bacterium RBG_13_42_11 TaxID=1801663 RepID=A0A1G2DZS4_9BACT	Candidatus Nealsonbacteria bacterium RBG_13_42_11	FALSE	0.56	173	9.664e-46												0	PMX_810_sub_00596			34			PMX_810_sub_00596_hypothetical_protein	NO_SP	1.00001	0	0	0	0	0
PMX_810_sub_00597	C			A0A1F7IGH8_9BACT	UniRef90_A0A1F7IGH8 Four helix bundle protein n=1 Tax=Candidatus Roizmanbacteria bacterium RIFCSPLOWO2_01_FULL_37_12 TaxID=1802056 RepID=A0A1F7IGH8_9BACT	Candidatus Roizmanbacteria bacterium RIFCSPLOWO2_01_FULL_37_12	FALSE	0.645	151	1.792e-39								23S rRNA-intervening sequence protein [PF05635.13]				0	PMX_810_sub_00597			36			PMX_810_sub_00597_hypothetical_protein	NO_SP	1	0	0	0	0	0
PMX_810_sub_00598	C			A0A1J5Q0A1_9ZZZZ	UniRef90_A0A1J5Q0A1 Uncharacterized protein n=1 Tax=mine drainage metagenome TaxID=410659 RepID=A0A1J5Q0A1_9ZZZZ	mine drainage metagenome	FALSE	0.331	139	1.045e-32												0	PMX_810_sub_00598						PMX_810_sub_00598_hypothetical_protein	NO_SP	1	0	0	0	0	0
PMX_810_sub_00599	C			A0A2M7B5E2_9BACT	UniRef90_A0A2M7B5E2 Uncharacterized protein n=1 Tax=Candidatus Wolfebacteria bacterium CG03_land_8_20_14_0_80_40_12 TaxID=1975069 RepID=A0A2M7B5E2_9BACT	Candidatus Wolfebacteria bacterium CG03_land_8_20_14_0_80_40_12	FALSE	0.434	87	6.738e-17												0	PMX_810_sub_00599			5	K13052	2	PMX_810_sub_00599_Major_outer_membrane_lipoprotein_Lpp	NO_SP	0.999979	0	0	0	0	0
PMX_810_sub_00601	D																	Aminoglycoside-2''-adenylyltransferase [PF10706.11]				0	PMX_810_sub_00601			4	K19545	3	PMX_810_sub_00601_hypothetical_protein	NO_SP	1.00003	0	0	0	0	0
PMX_810_sub_00602	E																					0	PMX_810_sub_00602			2	K02171	2	PMX_810_sub_00602_hypothetical_protein	NO_SP	0.99998	0	0	0	0	0
PMX_810_sub_00603	C	K07499	putative transposase	A0A2H0TIR0_9BACT	UniRef90_A0A2H0TIR0 Transposase n=3 Tax=Candidatus Nealsonbacteria TaxID=1817911 RepID=A0A2H0TIR0_9BACT	Candidatus Nealsonbacteria	FALSE	0.487	140	1.423e-34												0	PMX_810_sub_00603			33	K07499	3	PMX_810_sub_00603_hypothetical_protein	NO_SP	1.00002	0	0	0	0	0
PMX_810_sub_00604	E																					0	PMX_810_sub_00604			2	K06975	1	PMX_810_sub_00604_hypothetical_protein	NO_SP	0.999988	0	0	0	0	0
PMX_810_sub_00605	C			A0A0G0EUP1_9BACT	UniRef90_A0A0G0EUP1 Methylated-DNA--[protein]-cysteine S-methyltransferase n=1 Tax=Candidatus Moranbacteria bacterium GW2011_GWE2_35_2- TaxID=1618712 RepID=A0A0G0EUP1_9BACT	Candidatus Moranbacteria bacterium GW2011_GWE2_35_2-	FALSE	0.751	123	2.823e-30								6-O-methylguanine DNA methyltransferase, DNA binding domain [PF01035.22]				0	PMX_810_sub_00605						PMX_810_sub_00605_Bifunctional_transcriptional_activator_DNA_repair_enzyme_Ada	NO_SP	1	0	0	0	0	0
PMX_810_sub_00606	C			A0A0G0U031_9BACT	UniRef90_A0A0G0U031 Uncharacterized protein n=1 Tax=Candidatus Moranbacteria bacterium GW2011_GWC2_40_12 TaxID=1618699 RepID=A0A0G0U031_9BACT	Candidatus Moranbacteria bacterium GW2011_GWC2_40_12	FALSE	0.57	210	1.705e-58												0	PMX_810_sub_00606			8	K06379	1	PMX_810_sub_00606_Stress_response_kinase_A	NO_SP	1	0	0	0	0	0
PMX_810_sub_00607	C			K2CDX1_9BACT	UniRef90_K2CDX1 DUF4325 domain-containing protein n=1 Tax=uncultured bacterium TaxID=77133 RepID=K2CDX1_9BACT	uncultured bacterium	FALSE	0.76	146	2.782e-38												0	PMX_810_sub_00607			9	K03470	1	PMX_810_sub_00607_hypothetical_protein	NO_SP	0.999998	0	0	0	0	0
PMX_810_sub_00608	C			A0A1V5R9C8_9BACT	UniRef90_A0A1V5R9C8 Uncharacterized protein n=1 Tax=Parcubacteria group bacterium ADurb.Bin316 TaxID=1852942 RepID=A0A1V5R9C8_9BACT	Parcubacteria group bacterium ADurb.Bin316	FALSE	0.455	71	6.141e-11												0	PMX_810_sub_00608			2	K17722	1	PMX_810_sub_00608_hypothetical_protein	NO_SP	1.00001	0	0	0	0	0
PMX_810_sub_00609	E																					0	PMX_810_sub_00609						PMX_810_sub_00609_hypothetical_protein	NO_SP	1.00004	0	0	0	0	0
PMX_810_sub_00611	B			A0A1V4UTW5_9EURY	UniRef90_A0A1V4UTW5 Queuine tRNA-ribosyltransferase n=4 Tax=Methanothrix TaxID=2222 RepID=A0A1V4UTW5_9EURY	Methanothrix	TRUE	0.681	563	1.645e-176								Queuine tRNA-ribosyltransferase [PF01702.20]				0	PMX_810_sub_00611	K00773	tgt; queuine tRNA-ribosyltransferase [EC:2.4.2.29]	237			PMX_810_sub_00611_Queuine_tRNA-ribosyltransferase	NO_SP	1.00004	0	0	0	0	0
PMX_810_sub_00612	B	K03306	inorganic phosphate transporter, PiT family	A0A1F8M909_9CHLR	UniRef90_A0A1F8M909 Inorganic phosphate transporter n=1 Tax=Chloroflexi bacterium RBG_13_50_10 TaxID=1797622 RepID=A0A1F8M909_9CHLR	Chloroflexi bacterium RBG_13_50_10	TRUE	0.769	514	5.92e-161								Phosphate transporter family [PF01384.22]				0	PMX_810_sub_00612	K03306	TC.PIT; inorganic phosphate transporter, PiT family	215			PMX_810_sub_00612_hypothetical_protein	NO_SP	0.999974	0	0	0	0	0
PMX_810_sub_00613	C	K07220	uncharacterized protein	A0A1J5H5V7_9BACT	UniRef90_A0A1J5H5V7 Uncharacterized protein n=4 Tax=Parcubacteria group TaxID=1794811 RepID=A0A1J5H5V7_9BACT	Parcubacteria group	FALSE	0.613	257	2.809e-74								Protein of unknown function DUF47 [PF01865.18]				0	PMX_810_sub_00613	K07220	K07220; uncharacterized protein	61			PMX_810_sub_00613_1-deoxy-D-xylulose-5-phosphate_synthase	NO_SP	0.999974	0	0	0	0	0
PMX_810_sub_00615	B	K03797	carboxyl-terminal processing protease [EC:3.4.21.102]	A0A2G9YS04_9BACT	UniRef90_A0A2G9YS04 PDZ domain-containing protein n=4 Tax=Parcubacteria group TaxID=1794811 RepID=A0A2G9YS04_9BACT	Parcubacteria group	TRUE	0.635	478	2.055e-147	MER0099474	S41A	MER0099474 - subfamily S41A unassigned peptidases (Methylobacterium radiotolerans) [S41.UPA]#S41A#{peptidase unit: 43-364}~source YP_001752808~	FALSE	0.424	242	3.721e-68	Peptidase family S41 [PF03572.20]; PDZ domain [PF17820.3]; PDZ domain [PF00595.26]; PDZ domain [PF13180.8]				0	PMX_810_sub_00615	K03797	E3.4.21.102, prc, ctpA; carboxyl-terminal processing protease [EC:3.4.21.102]	124			PMX_810_sub_00615_Carboxy-terminal_processing_protease_CtpB	NO_SP	1.00002	0	0	0	0	0
PMX_810_sub_00616	C	K02939	large subunit ribosomal protein L9	A0A2G9YUM0_9BACT	UniRef90_A0A2G9YUM0 50S ribosomal protein L9 n=1 Tax=Candidatus Nealsonbacteria bacterium CG23_combo_of_CG06-09_8_20_14_all_39_17 TaxID=1974722 RepID=A0A2G9YUM0_9BACT	Candidatus Nealsonbacteria bacterium CG23_combo_of_CG06-09_8_20_14_all_39_17	FALSE	0.596	175	4.945e-47								Ribosomal protein L9, C-terminal domain [PF03948.16]; Ribosomal protein L9, N-terminal domain [PF01281.21]				0	PMX_810_sub_00616	K02939	RP-L9, MRPL9, rplI; large subunit ribosomal protein L9	58			PMX_810_sub_00616_50S_ribosomal_protein_L9	NO_SP	1.00002	0	0	0	0	0
PMX_810_sub_00617	E																					0	PMX_810_sub_00617			6			PMX_810_sub_00617_hypothetical_protein	NO_SP	0.99997	0	0	0	0	0
PMX_810_sub_00618	C	K00179	indolepyruvate ferredoxin oxidoreductase, alpha subunit [EC:1.2.7.8]	A0A2G9YY61_9BACT	UniRef90_A0A2G9YY61 Indolepyruvate oxidoreductase subunit IorA n=4 Tax=Candidatus Nealsonbacteria TaxID=1817911 RepID=A0A2G9YY61_9BACT	Candidatus Nealsonbacteria	FALSE	0.613	649	1.017e-203								Pyruvate flavodoxin/ferredoxin oxidoreductase, thiamine diP-bdg [PF01855.21]; Thiamine pyrophosphate enzyme, C-terminal TPP binding domain [PF02775.23]				0	PMX_810_sub_00618	K00179	iorA; indolepyruvate ferredoxin oxidoreductase, alpha subunit [EC:1.2.7.8]	172			PMX_810_sub_00618_1-deoxy-D-xylulose-5-phosphate_synthase	NO_SP	1.00004	0	0	0	0	0
PMX_810_sub_00619	C	K00180	indolepyruvate ferredoxin oxidoreductase, beta subunit [EC:1.2.7.8]	A0A2M7R708_9BACT	UniRef90_A0A2M7R708 Indolepyruvate oxidoreductase n=1 Tax=Candidatus Nealsonbacteria bacterium CG_4_10_14_0_8_um_filter_37_14 TaxID=1974684 RepID=A0A2M7R708_9BACT	Candidatus Nealsonbacteria bacterium CG_4_10_14_0_8_um_filter_37_14	FALSE	0.658	243	1.153e-69								Pyruvate ferredoxin/flavodoxin oxidoreductase [PF01558.20]				0	PMX_810_sub_00619	K00180	iorB; indolepyruvate ferredoxin oxidoreductase, beta subunit [EC:1.2.7.8]	59			PMX_810_sub_00619_hypothetical_protein	NO_SP	1.00003	0	0	0	0	0
PMX_810_sub_00620	C			A0A1F2W9Y1_9ACTN	UniRef90_A0A1F2W9Y1 EPSP_synthase domain-containing protein n=1 Tax=Actinobacteria bacterium RBG_13_35_12 TaxID=1797196 RepID=A0A1F2W9Y1_9ACTN	Actinobacteria bacterium RBG_13_35_12	FALSE	0.75	186	1.148e-51								EPSP synthase (3-phosphoshikimate 1-carboxyvinyltransferase) [PF00275.22]				0	PMX_810_sub_00620	K00790	murA; UDP-N-acetylglucosamine 1-carboxyvinyltransferase [EC:2.5.1.7]	22			PMX_810_sub_00620_UDP-N-acetylglucosamine_1-carboxyvinyltransferase_1	NO_SP	1.00002	0	0	0	0	0
PMX_810_sub_00621	E																					0	PMX_810_sub_00621						PMX_810_sub_00621_hypothetical_protein	NO_SP	0.999934	6.5e-05	0	0	0	0
PMX_810_sub_00622	B			A0A2J0KJR3_9BACT	UniRef90_A0A2J0KJR3 PHB domain-containing protein n=2 Tax=Parcubacteria group TaxID=1794811 RepID=A0A2J0KJR3_9BACT	Parcubacteria group	TRUE	0.795	385	3.012e-117	MER0791873	I87	MER0791873 - family I87 unassigned peptidase inhibitors () [I87.UPW]#I87#{inhibitor unit: 20-204}~source A0A059X0G3~	FALSE	0.628	228	4.057e-65	SPFH domain / Band 7 family [PF01145.27]		REFSEQ hypothetical protein; Xu	Xu	0	PMX_810_sub_00622			106			PMX_810_sub_00622_hypothetical_protein	NO_SP	0.999947	0	0	0	0	0
PMX_810_sub_00623	C			A0A2H0YL16_9BACT	UniRef90_A0A2H0YL16 Uncharacterized protein n=1 Tax=Candidatus Nealsonbacteria bacterium CG08_land_8_20_14_0_20_38_20 TaxID=1974705 RepID=A0A2H0YL16_9BACT	Candidatus Nealsonbacteria bacterium CG08_land_8_20_14_0_20_38_20	FALSE	0.475	312	1.168e-90	MER0058074	M24B	MER0058074 - hyperthermophile prolidase (Carboxydothermus hydrogenoformans) [M24.008]#M24B#{peptidase unit: 124-352}~source YP_360693~	FALSE	0.491	209	1.296e-57	Metallopeptidase family M24 [PF00557.26]; Creatinase/Prolidase N-terminal domain [PF01321.20]				0	PMX_810_sub_00623	K01262	pepP; Xaa-Pro aminopeptidase [EC:3.4.11.9]	106			PMX_810_sub_00623_Aminopeptidase_YpdF	NO_SP	1.00001	0	0	0	0	0
PMX_810_sub_00624	B			A0A0G0Q4P4_9BACT	UniRef90_A0A0G0Q4P4 M18 family aminopeptidase n=1 Tax=Candidatus Falkowbacteria bacterium GW2011_GWF2_39_8 TaxID=1618642 RepID=A0A0G0Q4P4_9BACT	Candidatus Falkowbacteria bacterium GW2011_GWF2_39_8	TRUE	0.563	500	1.018e-153	MER0248702	M18	MER0248702 - apeA putative peptidase (Mahella australiensis) [M18.004]#M18#{peptidase unit: 32-479}~source YP_004462301~	FALSE	0.552	469	5.022e-145	Aminopeptidase I zinc metalloprotease (M18) [PF02127.17]; M42 glutamyl aminopeptidase [PF05343.16]				0	PMX_810_sub_00624			300			PMX_810_sub_00624_putative_M18_family_aminopeptidase_1	NO_SP	1.00004	0	0	0	0	0
PMX_810_sub_00625	E																					0	PMX_810_sub_00625						PMX_810_sub_00625_hypothetical_protein	NO_SP	0.999996	0	0	0	0	0
PMX_810_sub_00626	C			A0A2M7DAY0_9BACT	UniRef90_A0A2M7DAY0 Uncharacterized protein n=2 Tax=Candidatus Nealsonbacteria TaxID=1817911 RepID=A0A2M7DAY0_9BACT	Candidatus Nealsonbacteria	FALSE	0.389	83	2.237e-15												0	PMX_810_sub_00626			2	K03768	1	PMX_810_sub_00626_hypothetical_protein	NO_SP	0.996238	0.003762	2e-06	2e-06	1e-06	1e-06
PMX_810_sub_00627	C	K00573	protein-L-isoaspartate(D-aspartate) O-methyltransferase [EC:2.1.1.77]	A0A2M7RFV3_9BACT	UniRef90_A0A2M7RFV3 L-isoaspartyl protein carboxyl methyltransferase n=1 Tax=Candidatus Jorgensenbacteria bacterium CG_4_10_14_0_8_um_filter_39_13 TaxID=1974589 RepID=A0A2M7RFV3_9BACT	Candidatus Jorgensenbacteria bacterium CG_4_10_14_0_8_um_filter_39_13	FALSE	0.562	115	5.308e-27								Protein-L-isoaspartate(D-aspartate) O-methyltransferase (PCMT) [PF01135.21]				0	PMX_810_sub_00627	K00573	E2.1.1.77, pcm; protein-L-isoaspartate(D-aspartate) O-methyltransferase [EC:2.1.1.77]	15			PMX_810_sub_00627_Protein-L-isoaspartate_O-methyltransferase	NO_SP	1.00004	0	0	0	0	0
PMX_810_sub_00628	C			A0A2G9Z028_9BACT	UniRef90_A0A2G9Z028 Ribosomal subunit interface protein n=1 Tax=Candidatus Nealsonbacteria bacterium CG23_combo_of_CG06-09_8_20_14_all_36_12 TaxID=1974718 RepID=A0A2G9Z028_9BACT	Candidatus Nealsonbacteria bacterium CG23_combo_of_CG06-09_8_20_14_all_36_12	FALSE	0.429	94	1.051e-19								Sigma 54 modulation protein / S30EA ribosomal protein [PF02482.21]				0	PMX_810_sub_00628	K05808	yhbH; putative sigma-54 modulation protein	15			PMX_810_sub_00628_Ribosome_hibernation_promotion_factor	NO_SP	1.00002	0	0	0	0	0
PMX_810_sub_00629	C			A0A6M3LWQ3_9ZZZZ	UniRef90_A0A6M3LWQ3 Uncharacterized protein n=1 Tax=viral metagenome TaxID=1070528 RepID=A0A6M3LWQ3_9ZZZZ	viral metagenome	FALSE	0.61	73	5.694e-13												0	PMX_810_sub_00629			1	K01869	1	PMX_810_sub_00629_hypothetical_protein	NO_SP	1.00001	0	0	0	0	0
PMX_810_sub_00630	B	K03070,K03070	preprotein translocase subunit SecA [EC:7.4.2.8]; preprotein translocase subunit SecA [EC:7.4.2.8]	A0A523XXH4_9BACT	UniRef90_A0A523XXH4 Protein translocase subunit SecA n=1 Tax=Candidatus Nealsonbacteria bacterium TaxID=2093793 RepID=A0A523XXH4_9BACT	Candidatus Nealsonbacteria bacterium	TRUE	0.682	1116	0								SecA DEAD-like domain [PF07517.16]; SecA preprotein cross-linking domain [PF01043.22]; SecA Wing and Scaffold domain [PF07516.15]; SEC-C motif [PF02810.17]				0	PMX_810_sub_00630	K03070	secA; preprotein translocase subunit SecA [EC:7.4.2.8]	416			PMX_810_sub_00630_Protein_translocase_subunit_SecA	NO_SP	1	0	0	0	0	0
PMX_810_sub_00631	B	K07133	uncharacterized protein	A0A0G0BMC3_9BACT	UniRef90_A0A0G0BMC3 AAA domain-containing protein n=4 Tax=Candidatus Roizmanbacteria TaxID=1752723 RepID=A0A0G0BMC3_9BACT	Candidatus Roizmanbacteria	TRUE	0.601	434	1.263e-132								Domain of unknown function (DUF4143) [PF13635.8]; AAA domain [PF13173.8]; ATPase domain predominantly from Archaea [PF01637.20]				0	PMX_810_sub_00631	K07133	K07133; uncharacterized protein	170			PMX_810_sub_00631_putative_protein	NO_SP	1.00003	0	0	0	0	0
PMX_810_sub_00632	C			A0A2M8DND6_9BACT	UniRef90_A0A2M8DND6 Gamma carbonic anhydrase family protein n=1 Tax=Candidatus Nealsonbacteria bacterium CG_4_9_14_0_8_um_filter_35_12 TaxID=1974692 RepID=A0A2M8DND6_9BACT	Candidatus Nealsonbacteria bacterium CG_4_9_14_0_8_um_filter_35_12	FALSE	0.678	198	2.949e-55								Bacterial transferase hexapeptide (six repeats) [PF00132.26]; Hexapeptide repeat of succinyl-transferase [PF14602.8]				0	PMX_810_sub_00632			55			PMX_810_sub_00632_Protein_YrdA	NO_SP	1.00002	0	0	0	0	0
PMX_810_sub_00633	C			H2JHX2_9CLOT	UniRef90_H2JHX2 Putative Fe-S oxidoreductase n=3 Tax=Clostridiales TaxID=186802 RepID=H2JHX2_9CLOT	Clostridiales	FALSE	0.413	94	2.389e-19								NUDIX domain [PF00293.30]				0	PMX_810_sub_00633	K03574	mutT, NUDT15, MTH2; 8-oxo-dGTP diphosphatase [EC:3.6.1.55]	16			PMX_810_sub_00633_Nucleoside_triphosphatase_NudI	NO_SP	1.00001	0	0	0	0	0
PMX_810_sub_00634	E																					0	PMX_810_sub_00634						PMX_810_sub_00634_hypothetical_protein	NO_SP	0.999978	0	0	0	0	0
PMX_810_sub_00635	C			A0A1G2EG58_9BACT	UniRef90_A0A1G2EG58 Uncharacterized protein n=1 Tax=Candidatus Nealsonbacteria bacterium RIFCSPLOWO2_01_FULL_43_32 TaxID=1801672 RepID=A0A1G2EG58_9BACT	Candidatus Nealsonbacteria bacterium RIFCSPLOWO2_01_FULL_43_32	FALSE	0.745	86	4.873e-18												0	PMX_810_sub_00635						PMX_810_sub_00635_Hydrogenase_maturation_factor_HypA	NO_SP	0.999984	0	0	0	0	0
PMX_810_sub_00636	E																					0	PMX_810_sub_00636						PMX_810_sub_00636_hypothetical_protein	NO_SP	1	0	0	0	0	0
PMX_810_sub_00637	C			A0A7C3U5H2_9BACT	UniRef90_A0A7C3U5H2 PDZ domain-containing protein n=1 Tax=Candidatus Parcubacteria bacterium TaxID=2762014 RepID=A0A7C3U5H2_9BACT	Candidatus Parcubacteria bacterium	FALSE	0.619	333	1.312e-99	MER0902951	S01C	MER0902951 - subfamily S1C unassigned peptidases () [S01.UPC]#S01C#{peptidase unit: 163-442}~source K2F963~	FALSE	0.547	282	3.405e-84	Trypsin-like peptidase domain [PF13365.8]; PDZ domain [PF13180.8]; PDZ domain [PF17820.3]		REFSEQ trypsin-like peptidase domain-containing protein; Xu	Xu	0	PMX_810_sub_00637	K04771	degP, htrA; serine protease Do [EC:3.4.21.107]	31			PMX_810_sub_00637_Putative_serine_protease_HtrA	NO_SP	1.00002	0	0	0	0	0
PMX_810_sub_00638	C			X1AL25_9ZZZZ	UniRef90_X1AL25 Transpeptidase domain-containing protein (Fragment) n=1 Tax=marine sediment metagenome TaxID=412755 RepID=X1AL25_9ZZZZ	marine sediment metagenome	FALSE	0.58	206	2.917e-56								Penicillin binding protein transpeptidase domain [PF00905.24]				0	PMX_810_sub_00638	K05515	mrdA; penicillin-binding protein 2 [EC:3.4.16.4]	15			PMX_810_sub_00638_Peptidoglycan_D,D-transpeptidase_MrdA	NO_SP	0.999999	0	0	0	0	0
PMX_810_sub_00639	C			A0A0G1WBG2_9BACT	UniRef90_A0A0G1WBG2 Uncharacterized protein n=2 Tax=Parcubacteria group TaxID=1794811 RepID=A0A0G1WBG2_9BACT	Parcubacteria group	FALSE	0.503	106	7.678e-24												0	PMX_810_sub_00639			3	K00567	1	PMX_810_sub_00639_hypothetical_protein	NO_SP	1.00002	0	0	0	0	0
PMX_810_sub_00640	E																					0	PMX_810_sub_00640			3	K02027	1	PMX_810_sub_00640_hypothetical_protein	NO_SP	1	0	0	0	0	0
PMX_810_sub_00641	E																					0	PMX_810_sub_00641			1	K19411	1	PMX_810_sub_00641_hypothetical_protein	NO_SP	0.999975	0	0	0	0	0
PMX_810_sub_00642	C			A0A2H0YL16_9BACT	UniRef90_A0A2H0YL16 Uncharacterized protein n=1 Tax=Candidatus Nealsonbacteria bacterium CG08_land_8_20_14_0_20_38_20 TaxID=1974705 RepID=A0A2H0YL16_9BACT	Candidatus Nealsonbacteria bacterium CG08_land_8_20_14_0_20_38_20	FALSE	0.498	331	4.309e-97	MER0058074	M24B	MER0058074 - hyperthermophile prolidase (Carboxydothermus hydrogenoformans) [M24.008]#M24B#{peptidase unit: 124-352}~source YP_360693~	FALSE	0.476	201	6.024e-55	Metallopeptidase family M24 [PF00557.26]; Creatinase/Prolidase N-terminal domain [PF01321.20]				0	PMX_810_sub_00642	K01262	pepP; Xaa-Pro aminopeptidase [EC:3.4.11.9]	102	K01271	11	PMX_810_sub_00642_Aminopeptidase_YpdF	NO_SP	1.00001	0	0	0	0	0
PMX_810_sub_00643	C			A0A0G0Q4P4_9BACT	UniRef90_A0A0G0Q4P4 M18 family aminopeptidase n=1 Tax=Candidatus Falkowbacteria bacterium GW2011_GWF2_39_8 TaxID=1618642 RepID=A0A0G0Q4P4_9BACT	Candidatus Falkowbacteria bacterium GW2011_GWF2_39_8	FALSE	0.558	497	9.953e-153	MER0248702	M18	MER0248702 - apeA putative peptidase (Mahella australiensis) [M18.004]#M18#{peptidase unit: 32-479}~source YP_004462301~	TRUE	0.558	475	4.931e-147	Aminopeptidase I zinc metalloprotease (M18) [PF02127.17]; M42 glutamyl aminopeptidase [PF05343.16]				0	PMX_810_sub_00643			226			PMX_810_sub_00643_putative_M18_family_aminopeptidase_1	NO_SP	1.00003	0	0	0	0	0
PMX_810_sub_00644	C			A0A2M7RNK8_9BACT	UniRef90_A0A2M7RNK8 Uncharacterized protein n=1 Tax=bacterium (Candidatus Gribaldobacteria) CG_4_10_14_0_8_um_filter_33_9 TaxID=2014266 RepID=A0A2M7RNK8_9BACT	bacterium (Candidatus Gribaldobacteria) CG_4_10_14_0_8_um_filter_33_9	FALSE	0.396	85	4.123e-16												0	PMX_810_sub_00644			2	K00982	1	PMX_810_sub_00644_hypothetical_protein	NO_SP	0.994421	0.005581	3e-06	2e-06	2e-06	2e-06
PMX_810_sub_00645	C	K00573	protein-L-isoaspartate(D-aspartate) O-methyltransferase [EC:2.1.1.77]	A0A2M7RFV3_9BACT	UniRef90_A0A2M7RFV3 L-isoaspartyl protein carboxyl methyltransferase n=1 Tax=Candidatus Jorgensenbacteria bacterium CG_4_10_14_0_8_um_filter_39_13 TaxID=1974589 RepID=A0A2M7RFV3_9BACT	Candidatus Jorgensenbacteria bacterium CG_4_10_14_0_8_um_filter_39_13	FALSE	0.562	115	5.308e-27								Protein-L-isoaspartate(D-aspartate) O-methyltransferase (PCMT) [PF01135.21]				0	PMX_810_sub_00645	K00573	E2.1.1.77, pcm; protein-L-isoaspartate(D-aspartate) O-methyltransferase [EC:2.1.1.77]	16			PMX_810_sub_00645_Protein-L-isoaspartate_O-methyltransferase	NO_SP	1.00004	0	0	0	0	0
PMX_810_sub_00646	C			A0A0G0EY83_9BACT	UniRef90_A0A0G0EY83 Uncharacterized protein n=1 Tax=Candidatus Moranbacteria bacterium GW2011_GWF2_35_39 TaxID=1618721 RepID=A0A0G0EY83_9BACT	Candidatus Moranbacteria bacterium GW2011_GWF2_35_39	FALSE	0.534	553	5.162e-170								Predicted membrane protein (DUF2207) [PF09972.11]				0	PMX_810_sub_00646			84			PMX_810_sub_00646_hypothetical_protein	SP	0.000167	0.999297	0.000142	0.000152	0.00012	0.000122	CS pos: 25-26. Pr: 0.9785
PMX_810_sub_00647	C	K15986	manganese-dependent inorganic pyrophosphatase [EC:3.6.1.1]	A0A1V5WZA4_9BACT	UniRef90_A0A1V5WZA4 Pyrophosphate phospho-hydrolase n=1 Tax=Parcubacteria group bacterium ADurb.Bin216 TaxID=1852939 RepID=A0A1V5WZA4_9BACT	Parcubacteria group bacterium ADurb.Bin216	FALSE	0.536	321	1.107e-94								DHH family [PF01368.22]; DHHA2 domain [PF02833.16]				0	PMX_810_sub_00647	K15986	ppaC; manganese-dependent inorganic pyrophosphatase [EC:3.6.1.1]	111			PMX_810_sub_00647_Manganese-dependent_inorganic_pyrophosphatase	NO_SP	1.00001	0	0	0	0	0
PMX_810_sub_00648	C			A0A1G2LP36_9BACT	UniRef90_A0A1G2LP36 AmmeMemoRadiSam system protein B n=1 Tax=Candidatus Tagabacteria bacterium RIFCSPLOWO2_01_FULL_39_11 TaxID=1802295 RepID=A0A1G2LP36_9BACT	Candidatus Tagabacteria bacterium RIFCSPLOWO2_01_FULL_39_11	FALSE	0.597	342	4.452e-101								Bacterial capsule synthesis protein PGA_cap [PF09587.12]				0	PMX_810_sub_00648			43	K07282	16	PMX_810_sub_00648_hypothetical_protein	NO_SP	0.625314	0.374276	0.000157	7.4e-05	8.4e-05	6.3e-05
PMX_810_sub_00649	C	K05919	superoxide reductase [EC:1.15.1.2]	A0A1J4TZ79_9BACT	UniRef90_A0A1J4TZ79 Desulfoferrodoxin n=1 Tax=Candidatus Kuenenbacteria bacterium CG1_02_38_13 TaxID=1805235 RepID=A0A1J4TZ79_9BACT	Candidatus Kuenenbacteria bacterium CG1_02_38_13	FALSE	0.763	127	1.134e-31								Desulfoferrodoxin [PF01880.20]				0	PMX_810_sub_00649	K05919	dfx; superoxide reductase [EC:1.15.1.2]	22			PMX_810_sub_00649_hypothetical_protein	NO_SP	1.00001	0	0	0	0	0
PMX_810_sub_00650	E																					0	PMX_810_sub_00650						PMX_810_sub_00650_hypothetical_protein	SP	0.000175	0.999292	0.000146	0.000157	0.000127	0.000122	CS pos: 29-30. Pr: 0.9861
PMX_810_sub_00651	C			A0A2E3SRI9_9BACT	UniRef90_A0A2E3SRI9 ATP synthase F1 subunit epsilon n=1 Tax=Bacteroidetes bacterium TaxID=1898104 RepID=A0A2E3SRI9_9BACT	Bacteroidetes bacterium	FALSE	0.493	72	7.787e-13								ATP synthase, Delta/Epsilon chain, beta-sandwich domain [PF02823.18]				0	PMX_810_sub_00651	K02114	ATPF1E, atpC; F-type H+-transporting ATPase subunit epsilon	27			PMX_810_sub_00651_ATP_synthase_epsilon_chain	NO_SP	1.00001	0	0	0	0	0
PMX_810_sub_00652	B	K02112	F-type H+/Na+-transporting ATPase subunit beta [EC:7.1.2.2 7.2.2.1]	A0A1V5X3K9_9BACT	UniRef90_A0A1V5X3K9 ATP synthase subunit beta n=1 Tax=Parcubacteria group bacterium ADurb.Bin216 TaxID=1852939 RepID=A0A1V5X3K9_9BACT	Parcubacteria group bacterium ADurb.Bin216	TRUE	0.732	669	1.607e-212								ATP synthase alpha/beta family, nucleotide-binding domain [PF00006.27]; ATP synthase alpha/beta family, beta-barrel domain [PF02874.25]				0	PMX_810_sub_00652	K02112	ATPF1B, atpD; F-type H+/Na+-transporting ATPase subunit beta [EC:7.1.2.2 7.2.2.1]	276			PMX_810_sub_00652_ATP_synthase_subunit_beta	NO_SP	1.00001	0	0	0	0	0
PMX_810_sub_00653	C			A0A1V5X3E5_9BACT	UniRef90_A0A1V5X3E5 ATP synthase gamma chain n=1 Tax=Parcubacteria group bacterium ADurb.Bin216 TaxID=1852939 RepID=A0A1V5X3E5_9BACT	Parcubacteria group bacterium ADurb.Bin216	FALSE	0.489	206	2.283e-56								ATP synthase [PF00231.21]				0	PMX_810_sub_00653	K02115	ATPF1G, atpG; F-type H+-transporting ATPase subunit gamma	59			PMX_810_sub_00653_ATP_synthase_gamma_chain	NO_SP	0.999999	0	0	0	0	0
PMX_810_sub_00654	B	K09003	uncharacterized protein	A0A0S7YBW9_9BACT	UniRef90_A0A0S7YBW9 Uncharacterized protein n=1 Tax=Parcubacteria bacterium DG_74_3 TaxID=1703767 RepID=A0A0S7YBW9_9BACT	Parcubacteria bacterium DG_74_3	TRUE	0.677	523	5.364e-163								Protein of unknown function (DUF763) [PF05559.13]				0	PMX_810_sub_00654	K09003	K09003; uncharacterized protein	168			PMX_810_sub_00654_hypothetical_protein	NO_SP	1.00006	0	0	0	0	0
PMX_810_sub_00655	C			A0A2M8DMQ9_9BACT	UniRef90_A0A2M8DMQ9 Histidine kinase domain-containing protein n=1 Tax=Candidatus Nealsonbacteria bacterium CG_4_9_14_0_8_um_filter_35_12 TaxID=1974692 RepID=A0A2M8DMQ9_9BACT	Candidatus Nealsonbacteria bacterium CG_4_9_14_0_8_um_filter_35_12	FALSE	0.414	325	1.484e-93								Histidine kinase-, DNA gyrase B-, and HSP90-like ATPase [PF02518.28]; His Kinase A (phospho-acceptor) domain [PF00512.27]				0	PMX_810_sub_00655			18	K20974	3	PMX_810_sub_00655_Sensor_histidine_kinase_RcsC	NO_SP	0.999995	0	0	0	0	0
PMX_810_sub_00656	C			A0A7C0Z122_9BACT	UniRef90_A0A7C0Z122 EF-hand domain-containing protein (Fragment) n=1 Tax=bacterium TaxID=1869227 RepID=A0A7C0Z122_9BACT	bacterium	FALSE	0.449	118	2.08e-27								Bacterial Ig-like domain [PF19077.2]				0	PMX_810_sub_00656			2	K20276	1	PMX_810_sub_00656_hypothetical_protein	NO_SP	1.00003	0	0	0	0	0
PMX_810_sub_00657	C			A0A1G2E1A3_9BACT	UniRef90_A0A1G2E1A3 T2SP_E domain-containing protein n=1 Tax=Candidatus Nealsonbacteria bacterium RBG_13_42_11 TaxID=1801663 RepID=A0A1G2E1A3_9BACT	Candidatus Nealsonbacteria bacterium RBG_13_42_11	FALSE	0.726	508	1.092e-158								Type II/IV secretion system protein [PF00437.22]				0	PMX_810_sub_00657	K02652	pilB; type IV pilus assembly protein PilB	105			PMX_810_sub_00657_Type_II_secretion_system_protein_E	NO_SP	1.00003	0	0	0	0	0
PMX_810_sub_00658	C			A0A2G9Z052_9BACT	UniRef90_A0A2G9Z052 Signal peptidase I n=2 Tax=Candidatus Nealsonbacteria TaxID=1817911 RepID=A0A2G9Z052_9BACT	Candidatus Nealsonbacteria	FALSE	0.438	122	4.131e-28	MER0500022	S26A	MER0500022 - subfamily S26A non-peptidase homologues (Bdellovibrio exovorus) [S26.UNA]#S26A#{peptidase unit: 10-79}~source YP_007644464~	FALSE	0.469	63	4.514e-10	Signal peptidase, peptidase S26 [PF10502.11]				0	PMX_810_sub_00658	K03100	lepB; signal peptidase I [EC:3.4.21.89]	15			PMX_810_sub_00658_hypothetical_protein	NO_SP	0.999823	0.000198	0	0	0	0
PMX_810_sub_00659	C			A0A497QBK9_THOAR	UniRef90_A0A497QBK9 Uncharacterized protein n=1 Tax=Thorarchaeota archaeon (strain OWC) TaxID=2053491 RepID=A0A497QBK9_THOAR	Thorarchaeota archaeon (strain OWC)	FALSE	0.329	62	7.545e-07												0	PMX_810_sub_00659			2	K11753	1	PMX_810_sub_00659_hypothetical_protein	LIPO	0.333403	0.167028	0.499461	2.8e-05	2.4e-05	2.7e-05	CS pos: 24-25. Pr: 0.4838
PMX_810_sub_00660	C			A0A699X3W5_TANCI	UniRef90_A0A699X3W5 Uncharacterized protein (Fragment) n=1 Tax=Tanacetum cinerariifolium TaxID=118510 RepID=A0A699X3W5_TANCI	Tanacetum cinerariifolium	FALSE	0.479	72	2.671e-12												0	PMX_810_sub_00660			1	K01207	1	PMX_810_sub_00660_hypothetical_protein	NO_SP	0.999992	0	0	0	0	0
PMX_810_sub_00663	C	K02884	large subunit ribosomal protein L19	A0A2D6FN14_9BACT	UniRef90_A0A2D6FN14 50S ribosomal protein L19 n=1 Tax=Parcubacteria group bacterium TaxID=2026774 RepID=A0A2D6FN14_9BACT	Parcubacteria group bacterium	FALSE	0.645	149	2.354e-38								Ribosomal protein L19 [PF01245.22]				0	PMX_810_sub_00663	K02884	RP-L19, MRPL19, rplS; large subunit ribosomal protein L19	42			PMX_810_sub_00663_hypothetical_protein	NO_SP	1.00004	0	0	0	0	0
PMX_810_sub_00664	C			A0A554K7X6_9BACT	UniRef90_A0A554K7X6 Transposase IS66 family n=1 Tax=Parcubacteria group bacterium Gr01-1014_29 TaxID=2017181 RepID=A0A554K7X6_9BACT	Parcubacteria group bacterium Gr01-1014_29	FALSE	0.374	302	4.846e-85								Transposase IS66 family [PF03050.16]				0	PMX_810_sub_00664	K07484	K07484; transposase	39			PMX_810_sub_00664_hypothetical_protein	NO_SP	1.00002	0	0	0	0	0
PMX_810_sub_00665	E																					0	PMX_810_sub_00665						PMX_810_sub_00665_hypothetical_protein	NO_SP	1.00004	0	0	0	0	0
PMX_810_sub_00666	B	K00179	indolepyruvate ferredoxin oxidoreductase, alpha subunit [EC:1.2.7.8]	A0A2G9YY61_9BACT	UniRef90_A0A2G9YY61 Indolepyruvate oxidoreductase subunit IorA n=4 Tax=Candidatus Nealsonbacteria TaxID=1817911 RepID=A0A2G9YY61_9BACT	Candidatus Nealsonbacteria	TRUE	0.609	659	6.86e-207								Pyruvate flavodoxin/ferredoxin oxidoreductase, thiamine diP-bdg [PF01855.21]; Thiamine pyrophosphate enzyme, C-terminal TPP binding domain [PF02775.23]; Pyruvate:ferredoxin oxidoreductase core domain II [PF17147.6]				0	PMX_810_sub_00666	K00179	iorA; indolepyruvate ferredoxin oxidoreductase, alpha subunit [EC:1.2.7.8]	182			PMX_810_sub_00666_1-deoxy-D-xylulose-5-phosphate_synthase	NO_SP	1.00002	0	0	0	0	0
PMX_810_sub_00667	C			A0A2H0YM88_9BACT	UniRef90_A0A2H0YM88 Glutamine--fructose-6-phosphate aminotransferase [isomerizing] n=1 Tax=Candidatus Nealsonbacteria bacterium CG08_land_8_20_14_0_20_38_20 TaxID=1974705 RepID=A0A2H0YM88_9BACT	Candidatus Nealsonbacteria bacterium CG08_land_8_20_14_0_20_38_20	FALSE	0.754	200	3.293e-56												0	PMX_810_sub_00667	K00820	glmS, GFPT; glutamine---fructose-6-phosphate transaminase (isomerizing) [EC:2.6.1.16]	18			PMX_810_sub_00667_Glutamine--fructose-6-phosphate_aminotransferase__isomerizing	NO_SP	0.999991	0	0	0	0	0
PMX_810_sub_00668	C	K02959	small subunit ribosomal protein S16	A0A2M7R8D3_9BACT	UniRef90_A0A2M7R8D3 30S ribosomal protein S16 n=3 Tax=Parcubacteria group TaxID=1794811 RepID=A0A2M7R8D3_9BACT	Parcubacteria group	FALSE	0.628	117	7.615e-28								Ribosomal protein S16 [PF00886.21]				0	PMX_810_sub_00668	K02959	RP-S16, MRPS16, rpsP; small subunit ribosomal protein S16	28			PMX_810_sub_00668_hypothetical_protein	NO_SP	1.00002	0	0	0	0	0
PMX_810_sub_00669	C	K06960	uncharacterized protein	A0A1G2IWR4_9BACT	UniRef90_A0A1G2IWR4 UPF0109 protein A2358_03700 n=1 Tax=Candidatus Staskawiczbacteria bacterium RIFOXYB1_FULL_37_44 TaxID=1802223 RepID=A0A1G2IWR4_9BACT	Candidatus Staskawiczbacteria bacterium RIFOXYB1_FULL_37_44	FALSE	0.756	154	6.761e-41								KH domain [PF13083.8]				0	PMX_810_sub_00669	K06960	K06960; uncharacterized protein	21			PMX_810_sub_00669_Transcription_termination_antitermination_protein_NusA	NO_SP	0.999998	0	0	0	0	0
PMX_810_sub_00670	C	K00554	tRNA (guanine37-N1)-methyltransferase [EC:2.1.1.228]	A0A2M7R6T8_9BACT	UniRef90_A0A2M7R6T8 tRNA (guanine-N(1)-)-methyltransferase n=1 Tax=Candidatus Nealsonbacteria bacterium CG_4_10_14_0_8_um_filter_37_14 TaxID=1974684 RepID=A0A2M7R6T8_9BACT	Candidatus Nealsonbacteria bacterium CG_4_10_14_0_8_um_filter_37_14	FALSE	0.621	283	5.809e-83								tRNA (Guanine-1)-methyltransferase [PF01746.23]				0	PMX_810_sub_00670	K00554	trmD; tRNA (guanine37-N1)-methyltransferase [EC:2.1.1.228]	87			PMX_810_sub_00670_tRNA__guanine-N_1_-_-methyltransferase	NO_SP	1.00004	0	0	0	0	0
PMX_810_sub_00671	E																					0	PMX_810_sub_00671						PMX_810_sub_00671_hypothetical_protein	NO_SP	1.00004	0	0	0	0	0
PMX_810_sub_00672	C	K09117	uncharacterized protein	A0A1J5HJM6_9BACT	UniRef90_A0A1J5HJM6 Uncharacterized protein n=2 Tax=Parcubacteria group TaxID=1794811 RepID=A0A1J5HJM6_9BACT	Parcubacteria group	FALSE	0.514	157	7.849e-41								Yqey-like protein [PF09424.12]		REFSEQ hypothetical protein; Xu	Xu	0	PMX_810_sub_00672	K09117	K09117; uncharacterized protein	59			PMX_810_sub_00672_putative_protein_YqeY	NO_SP	1.00002	0	0	0	0	0
PMX_810_sub_00673	C			A0A2H0TNK7_9BACT	UniRef90_A0A2H0TNK7 30S ribosomal protein S21 n=2 Tax=Candidatus Nealsonbacteria TaxID=1817911 RepID=A0A2H0TNK7_9BACT	Candidatus Nealsonbacteria	FALSE	0.504	67	4.574e-11												0	PMX_810_sub_00673	K02970	RP-S21, MRPS21, rpsU; small subunit ribosomal protein S21	12			PMX_810_sub_00673_hypothetical_protein	NO_SP	0.999993	0	0	0	0	0
PMX_810_sub_00674	C	K02503	histidine triad (HIT) family protein	A0A2G9YY27_9BACT	UniRef90_A0A2G9YY27 Histidine triad nucleotide-binding protein n=2 Tax=Candidatus Nealsonbacteria TaxID=1817911 RepID=A0A2G9YY27_9BACT	Candidatus Nealsonbacteria	FALSE	0.674	150	3.047e-39								HIT domain [PF01230.25]; Scavenger mRNA decapping enzyme C-term binding [PF11969.10]		sp|O07513|HIT_BACSU Protein hit; Xu	Xu	0	PMX_810_sub_00674	K02503	HINT1, hinT, hit; histidine triad (HIT) family protein	60			PMX_810_sub_00674_Purine_nucleoside_phosphoramidase	NO_SP	1.00002	0	0	0	0	0
PMX_810_sub_00675	B	K01892	histidyl-tRNA synthetase [EC:6.1.1.21]	A0A0S7YF54_9BACT	UniRef90_A0A0S7YF54 Histidine--tRNA ligase n=1 Tax=Parcubacteria bacterium DG_74_1 TaxID=1703765 RepID=A0A0S7YF54_9BACT	Parcubacteria bacterium DG_74_1	TRUE	0.665	561	1.747e-175								Histidyl-tRNA synthetase [PF13393.8]; Anticodon binding domain [PF03129.22]				0	PMX_810_sub_00675	K01892	HARS, hisS; histidyl-tRNA synthetase [EC:6.1.1.21]	176			PMX_810_sub_00675_Histidine--tRNA_ligase	NO_SP	1.00002	0	0	0	0	0
PMX_810_sub_00676	C	K03100	signal peptidase I [EC:3.4.21.89]	A0A7C1T540_9BACT	UniRef90_A0A7C1T540 Signal peptidase I n=2 Tax=root TaxID=1 RepID=A0A7C1T540_9BACT	root	FALSE	0.621	222	8.566e-63	MER0231343	S26A	MER0231343 - subfamily S26A unassigned peptidases (Thermaerobacter marianensis) [S26.UPA]#S26A#{peptidase unit: 11-171}~source YP_004101803~	FALSE	0.5	150	5.562e-40	Signal peptidase, peptidase S26 [PF10502.11]; Peptidase S24-like [PF00717.25]				0	PMX_810_sub_00676	K03100	lepB; signal peptidase I [EC:3.4.21.89]	59			PMX_810_sub_00676_Signal_peptidase_I_S	NO_SP	1.00002	0	0	0	0	0
PMX_810_sub_00677	C			A0A1F4VA79_9BACT	UniRef90_A0A1F4VA79 Uncharacterized protein n=1 Tax=candidate division WWE3 bacterium RIFCSPHIGHO2_01_FULL_48_15 TaxID=1802619 RepID=A0A1F4VA79_9BACT	candidate division WWE3 bacterium RIFCSPHIGHO2_01_FULL_48_15	FALSE	0.231	82	2.541e-13												0	PMX_810_sub_00677			4	K15539	1	PMX_810_sub_00677_oxaloacetate_decarboxylase_gamma_chain	NO_SP	0.999986	0	0	0	0	0
PMX_810_sub_00678	E																					0	PMX_810_sub_00678						PMX_810_sub_00678_hypothetical_protein	NO_SP	0.955361	0.044597	1.6e-05	1.3e-05	1e-05	8e-06
PMX_810_sub_00679	C			A0A398DBV5_9BACT	UniRef90_A0A398DBV5 Uncharacterized protein n=3 Tax=Candidatus Cryosericum TaxID=2498709 RepID=A0A398DBV5_9BACT	Candidatus Cryosericum	FALSE	0.385	222	4.227e-60								Ketopantoate reductase PanE/ApbA C terminal [PF08546.13]				0	PMX_810_sub_00679						PMX_810_sub_00679_hypothetical_protein	NO_SP	1	0	0	0	0	0
PMX_810_sub_00680	E																					0	PMX_810_sub_00680						PMX_810_sub_00680_hypothetical_protein	NO_SP	0.999995	0	0	0	0	0
PMX_810_sub_00681	E																					0	PMX_810_sub_00681			1	K02057	1	PMX_810_sub_00681_hypothetical_protein	NO_SP	1.00005	0	0	0	0	0
PMX_810_sub_00682	C			A0A661UA50_9BACT	UniRef90_A0A661UA50 Uncharacterized protein n=1 Tax=Candidatus Coatesbacteria bacterium TaxID=2250272 RepID=A0A661UA50_9BACT	Candidatus Coatesbacteria bacterium	FALSE	0.343	273	2.294e-75								Beta propeller domain [PF09826.11]				0	PMX_810_sub_00682	K14475	ICP; inhibitor of cysteine peptidase	13			PMX_810_sub_00682_hypothetical_protein	NO_SP	1.00001	0	0	0	0	0
PMX_810_sub_00683	C			A0A2J0L268_9BACT	UniRef90_A0A2J0L268 Uncharacterized protein n=2 Tax=unclassified Parcubacteria group TaxID=1794840 RepID=A0A2J0L268_9BACT	unclassified Parcubacteria group	FALSE	0.628	203	3.497e-56												0	PMX_810_sub_00683			6	K06048	1	PMX_810_sub_00683_hypothetical_protein	NO_SP	1.00002	0	0	0	0	0
PMX_810_sub_00684	B	K00986	RNA-directed DNA polymerase [EC:2.7.7.49]	A0A0G0HL24_9BACT	UniRef90_A0A0G0HL24 Reverse transcriptase domain-containing protein n=1 Tax=Candidatus Moranbacteria bacterium GW2011_GWF1_36_78 TaxID=1618718 RepID=A0A0G0HL24_9BACT	Candidatus Moranbacteria bacterium GW2011_GWF1_36_78	TRUE	0.566	497	6.514e-150								Reverse transcriptase (RNA-dependent DNA polymerase) [PF00078.29]; Fibrobacter succinogenes major domain (Fib_succ_major) [PF09603.12]		REFSEQ reverse transcriptase; Xu	Xu	0	PMX_810_sub_00684	K00986	ltrA; RNA-directed DNA polymerase [EC:2.7.7.49]	24			PMX_810_sub_00684_hypothetical_protein	NO_SP	1.00002	0	0	0	0	0
PMX_810_sub_00685	C			U5Q6C5_9BACT	UniRef90_U5Q6C5 Fib_succ_major domain-containing protein n=1 Tax=Bacteroidales bacterium CF TaxID=1400053 RepID=U5Q6C5_9BACT	Bacteroidales bacterium CF	FALSE	0.526	175	1.483e-46								Fibrobacter succinogenes major domain (Fib_succ_major) [PF09603.12]				0	PMX_810_sub_00685			13	K21449	1	PMX_810_sub_00685_hypothetical_protein	NO_SP	1	0	0	0	0	0
PMX_810_sub_00687	C			A0A2M7V028_9BACT	UniRef90_A0A2M7V028 Uncharacterized protein n=3 Tax=Candidatus Nealsonbacteria TaxID=1817911 RepID=A0A2M7V028_9BACT	Candidatus Nealsonbacteria	FALSE	0.559	132	1.36e-32								Protein of unknown function (DUF4446) [PF14584.8]				0	PMX_810_sub_00687			28			PMX_810_sub_00687_hypothetical_protein	NO_SP	1.00004	0	0	0	0	0
PMX_810_sub_00688	B	K02519	translation initiation factor IF-2	A0A523XYU7_9BACT	UniRef90_A0A523XYU7 Translation initiation factor IF-2 n=1 Tax=Candidatus Nealsonbacteria bacterium TaxID=2093793 RepID=A0A523XYU7_9BACT	Candidatus Nealsonbacteria bacterium	TRUE	0.566	537	7.423e-166								Elongation factor Tu GTP binding domain [PF00009.29]; Translation-initiation factor 2 [PF11987.10]; ADP-ribosylation factor family [PF00025.23]; Ras family [PF00071.24]; Signal recognition particle receptor beta subunit [PF09439.12]; Ethanolamine utilisation - propanediol utilisation [PF10662.11]; Ferrous iron transport protein B [PF02421.20]; 50S ribosome-binding GTPase [PF01926.25]; Methylmalon…				0	PMX_810_sub_00688	K02519	infB, MTIF2; translation initiation factor IF-2	124			PMX_810_sub_00688_Translation_initiation_factor_IF-2	NO_SP	1.00001	0	0	0	0	0
PMX_810_sub_00689	C	K02834	ribosome-binding factor A	A0A1G2RNG9_9BACT	UniRef90_A0A1G2RNG9 Ribosome-binding factor A n=1 Tax=Candidatus Wildermuthbacteria bacterium RIFCSPLOWO2_01_FULL_48_29 TaxID=1802462 RepID=A0A1G2RNG9_9BACT	Candidatus Wildermuthbacteria bacterium RIFCSPLOWO2_01_FULL_48_29	FALSE	0.535	113	2.36e-26								Ribosome-binding factor A [PF02033.20]				0	PMX_810_sub_00689	K02834	rbfA; ribosome-binding factor A	41			PMX_810_sub_00689_Ribosome-binding_factor_A	NO_SP	1.00002	0	0	0	0	0
PMX_810_sub_00692	B	K07133	uncharacterized protein	A0A1F6SBL6_9BACT	UniRef90_A0A1F6SBL6 Uncharacterized protein n=1 Tax=Candidatus Moranbacteria bacterium RIFCSPLOWO2_12_FULL_48_12 TaxID=1801643 RepID=A0A1F6SBL6_9BACT	Candidatus Moranbacteria bacterium RIFCSPLOWO2_12_FULL_48_12	TRUE	0.745	599	2.246e-189								AAA domain [PF13173.8]; Domain of unknown function (DUF4143) [PF13635.8]; ATPase domain predominantly from Archaea [PF01637.20]; AAA domain [PF13401.8]				0	PMX_810_sub_00692	K07133	K07133; uncharacterized protein	104			PMX_810_sub_00692_putative_protein	NO_SP	1.00002	0	0	0	0	0
PMX_810_sub_00693	C	K07339	mRNA interferase HicA [EC:3.1.-.-]	A0A1G2DWJ8_9BACT	UniRef90_A0A1G2DWJ8 Uncharacterized protein n=1 Tax=Candidatus Nealsonbacteria bacterium RBG_13_37_56 TaxID=1801661 RepID=A0A1G2DWJ8_9BACT	Candidatus Nealsonbacteria bacterium RBG_13_37_56	FALSE	0.785	120	1.983e-29								HicA toxin of bacterial toxin-antitoxin, [PF07927.14]				0	PMX_810_sub_00693			32			PMX_810_sub_00693_hypothetical_protein	NO_SP	1	0	0	0	0	0
PMX_810_sub_00694	C	K18843	antitoxin HicB	A0A2M8DNJ7_9BACT	UniRef90_A0A2M8DNJ7 Type II toxin-antitoxin system HicB family antitoxin n=1 Tax=Candidatus Nealsonbacteria bacterium CG_4_9_14_0_8_um_filter_35_12 TaxID=1974692 RepID=A0A2M8DNJ7_9BACT	Candidatus Nealsonbacteria bacterium CG_4_9_14_0_8_um_filter_35_12	FALSE	0.68	117	4.072e-28								HicB_like antitoxin of bacterial toxin-antitoxin system [PF15919.7]				0	PMX_810_sub_00694			17	K18843	1	PMX_810_sub_00694_Iron-sulfur_cluster_assembly_protein_CyaY	NO_SP	0.999997	0	0	0	0	0
PMX_810_sub_00695	C			A0A1J5GUS9_9BACT	UniRef90_A0A1J5GUS9 PEGA domain-containing protein n=4 Tax=Parcubacteria group TaxID=1794811 RepID=A0A1J5GUS9_9BACT	Parcubacteria group	FALSE	0.402	136	1.827e-32												0	PMX_810_sub_00695			2	K08676	1	PMX_810_sub_00695_hypothetical_protein	NO_SP	0.833351	0.166542	3.3e-05	2.2e-05	2.1e-05	2.3e-05
PMX_810_sub_00696	C	K16870,K20444	N-acetylglucosaminyl-diphospho-decaprenol L-rhamnosyltransferase [EC:2.4.1.289]; O-antigen biosynthesis protein [EC:2.4.1.-]	A0A6N7M2R1_9FIRM	UniRef90_A0A6N7M2R1 Glycosyltransferase n=1 Tax=Clostridia bacterium TaxID=2044939 RepID=A0A6N7M2R1_9FIRM	Clostridia bacterium	FALSE	0.44	205	2.099e-54								Glycosyltransferase like family 2 [PF13641.8]; Glycosyl transferase family 2 [PF00535.28]; Glycosyltransferase like family 2 [PF10111.11]; Glycosyl transferase family group 2 [PF13632.8]; N-terminal domain of galactosyltransferase [PF02709.16]; Glycosyl transferase family 21 [PF13506.8]	GT27 polypeptide alpha-N-acetylgalactosaminyltransferase (EC 2.4.1.41) [GT27]; GT2 cellulose synthase (EC 2.4.1.12); chitin synthase (EC 2.4.1.16); dolichyl-phosphate beta-D-mannosyltransferase (EC 2.4.1.83); dolichyl-phosphate beta-glucosyltransferase (EC 2.4.1.117); N-acetylglucosaminyltransferase (EC 2.4.1.-); N-acetylgalactosaminyltransferase (EC 2.4.1.-); hyaluronan synthase (EC 2.4.1.212); …			0	PMX_810_sub_00696			54			PMX_810_sub_00696_Undecaprenyl-phosphate_4-deoxy-4-formamido-L-arabinose_transf	NO_SP	1.00002	0	0	0	0	0
PMX_810_sub_00697	C	K02847,K18814	O-antigen ligase [EC:2.4.1.-]; putative inorganic carbon (hco3(-)) transporter	A0A1G2L3Q4_9BACT	UniRef90_A0A1G2L3Q4 Uncharacterized protein n=1 Tax=Candidatus Sungbacteria bacterium RIFCSPLOWO2_01_FULL_47_10 TaxID=1802276 RepID=A0A1G2L3Q4_9BACT	Candidatus Sungbacteria bacterium RIFCSPLOWO2_01_FULL_47_10	FALSE	0.255	218	3.619e-55								O-Antigen ligase [PF04932.17]				0	PMX_810_sub_00697			9	K02847	1	PMX_810_sub_00697_Beta-barrel_assembly-enhancing_protease	NO_SP	0.999974	0	0	0	0	0
PMX_810_sub_00698	C			A0A1G2DYU1_9BACT	UniRef90_A0A1G2DYU1 Cation_ATPase_N domain-containing protein n=1 Tax=Candidatus Nealsonbacteria bacterium RBG_13_42_11 TaxID=1801663 RepID=A0A1G2DYU1_9BACT	Candidatus Nealsonbacteria bacterium RBG_13_42_11	FALSE	0.701	138	3.916e-35								Cation transporting ATPase, C-terminus [PF00689.23]				0	PMX_810_sub_00698						PMX_810_sub_00698_hypothetical_protein	NO_SP	0.999978	0	0	0	0	0
PMX_810_sub_00699	C	K09690	lipopolysaccharide transport system permease protein	A0A1G2G1P6_9BACT	UniRef90_A0A1G2G1P6 Transport permease protein n=1 Tax=Candidatus Ryanbacteria bacterium RIFCSPHIGHO2_01_45_13 TaxID=1802112 RepID=A0A1G2G1P6_9BACT	Candidatus Ryanbacteria bacterium RIFCSPHIGHO2_01_45_13	FALSE	0.482	219	1.984e-60												0	PMX_810_sub_00699	K01992	ABC-2.P; ABC-2 type transport system permease protein	65	K09690	12	PMX_810_sub_00699_Polysialic_acid_transport_protein_KpsM	NO_SP	1.00003	0	0	0	0	0
PMX_810_sub_00700	C			A0A1G1W281_9BACT	UniRef90_A0A1G1W281 ABC transporter domain-containing protein n=2 Tax=Candidatus Woykebacteria TaxID=1817899 RepID=A0A1G1W281_9BACT	Candidatus Woykebacteria	FALSE	0.588	273	3.226e-79								ABC transporter [PF00005.29]		sp|P03273|PKG1_ADE07 Packaging protein 1; XhXrXs	Xr;Xh;Xs	0	PMX_810_sub_00700						PMX_810_sub_00700_Teichoic_acids_export_ATP-binding_protein_TagH	NO_SP	1.00001	0	0	0	0	0
PMX_810_sub_00701	B			X1KWH2_9ZZZZ	UniRef90_X1KWH2 NAD(P)-bd_dom domain-containing protein n=1 Tax=marine sediment metagenome TaxID=412755 RepID=X1KWH2_9ZZZZ	marine sediment metagenome	TRUE	0.796	536	7.209e-169								GDP-mannose 4,6 dehydratase [PF16363.7]; NAD dependent epimerase/dehydratase family [PF01370.23]; RmlD substrate binding domain [PF04321.19]; 3-beta hydroxysteroid dehydrogenase/isomerase family [PF01073.21]; Male sterility protein [PF07993.14]; Polysaccharide biosynthesis protein [PF02719.17]		sp|Q9EQC1|3BHS7_MOUSE 3 beta-hydroxysteroid dehydrogenase type 7; Xh	Xh	0	PMX_810_sub_00701	K01710	rfbB, rmlB, rffG; dTDP-glucose 4,6-dehydratase [EC:4.2.1.46]	101			PMX_810_sub_00701_dTDP-glucose_4,6-dehydratase	NO_SP	1.00001	0	0	0	0	0
PMX_810_sub_00702	C	K01069	hydroxyacylglutathione hydrolase [EC:3.1.2.6]	A0A2M7V002_9BACT	UniRef90_A0A2M7V002 MBL fold metallo-hydrolase n=3 Tax=Candidatus Nealsonbacteria TaxID=1817911 RepID=A0A2M7V002_9BACT	Candidatus Nealsonbacteria	FALSE	0.593	176	4.074e-47								Metallo-beta-lactamase superfamily [PF00753.29]; ODP family beta lactamase [PF19583.1]				0	PMX_810_sub_00702	K01069	gloB, gloC, HAGH; hydroxyacylglutathione hydrolase [EC:3.1.2.6]	45			PMX_810_sub_00702_Hydroxyacylglutathione_hydrolase_GloC	NO_SP	1	0	0	0	0	0
PMX_810_sub_00703	C	K09747	nucleoid-associated protein EbfC	A0A1V5TX24_9BACT	UniRef90_A0A1V5TX24 Uncharacterized protein n=1 Tax=Parcubacteria group bacterium ADurb.Bin247 TaxID=1852940 RepID=A0A1V5TX24_9BACT	Parcubacteria group bacterium ADurb.Bin247	FALSE	0.612	98	9.132e-22												0	PMX_810_sub_00703	K09747	ebfC; nucleoid-associated protein EbfC	15			PMX_810_sub_00703_Nucleoid-associated_protein_YbaB	NO_SP	1	0	0	0	0	0
PMX_810_sub_00704	E																					0	PMX_810_sub_00704			2	K17468	1	PMX_810_sub_00704_hypothetical_protein	NO_SP	0.999723	0.000254	0	0	0	0
PMX_810_sub_00705	C			A0A2G2JSM7_9BACT	UniRef90_A0A2G2JSM7 Uncharacterized protein n=1 Tax=Blastopirellula sp. TaxID=2024826 RepID=A0A2G2JSM7_9BACT	Blastopirellula sp.	FALSE	0.311	155	1.468e-34												0	PMX_810_sub_00705			4	K02599	1	PMX_810_sub_00705_hypothetical_protein	NO_SP	1.00001	0	0	0	0	0
PMX_810_sub_00706	C			A0A0G0YCJ1_9BACT	UniRef90_A0A0G0YCJ1 Uncharacterized protein n=3 Tax=Candidatus Uhrbacteria TaxID=1752732 RepID=A0A0G0YCJ1_9BACT	Candidatus Uhrbacteria	FALSE	0.544	153	8.73e-40												0	PMX_810_sub_00706			5	K00285	1	PMX_810_sub_00706_hypothetical_protein	NO_SP	1.00001	0	0	0	0	0
PMX_810_sub_00707	B			A0A1J4WJZ9_9BACT	UniRef90_A0A1J4WJZ9 Repressor protein n=3 Tax=Parcubacteria group TaxID=1794811 RepID=A0A1J4WJZ9_9BACT	Parcubacteria group	TRUE	0.672	351	5.978e-106								Protein of unknown function (DUF4065) [PF13274.8]; Helix-turn-helix [PF01381.24]; Helix-turn-helix domain [PF12844.9]; Helix-turn-helix domain [PF13560.8]				0	PMX_810_sub_00707			51			PMX_810_sub_00707_hypothetical_protein	NO_SP	0.999992	0	0	0	0	0
PMX_810_sub_00708	C			A0A1J4WQI6_9BACT	UniRef90_A0A1J4WQI6 Uncharacterized protein n=2 Tax=Parcubacteria group TaxID=1794811 RepID=A0A1J4WQI6_9BACT	Parcubacteria group	FALSE	0.617	146	1.309e-37												0	PMX_810_sub_00708			7	K03407	1	PMX_810_sub_00708_hypothetical_protein	NO_SP	1.00001	0	0	0	0	0
PMX_810_sub_00709	C			A0A0G1Y037_9BACT	UniRef90_A0A0G1Y037 Uncharacterized protein n=3 Tax=Candidatus Peregrinibacteria TaxID=1619053 RepID=A0A0G1Y037_9BACT	Candidatus Peregrinibacteria	FALSE	0.741	218	2.382e-62								Protein of unknown function (DUF2000) [PF09391.12]				0	PMX_810_sub_00709			81			PMX_810_sub_00709_hypothetical_protein	NO_SP	1.00002	0	0	0	0	0
PMX_810_sub_00710	C	K00075	UDP-N-acetylmuramate dehydrogenase [EC:1.3.1.98]	A0A2M7DAN4_9BACT	UniRef90_A0A2M7DAN4 UDP-N-acetylenolpyruvoylglucosamine reductase n=3 Tax=Candidatus Nealsonbacteria TaxID=1817911 RepID=A0A2M7DAN4_9BACT	Candidatus Nealsonbacteria	FALSE	0.495	269	4.449e-77								UDP-N-acetylenolpyruvoylglucosamine reductase, C-terminal domain [PF02873.18]; FAD binding domain [PF01565.25]				0	PMX_810_sub_00710	K00075	murB; UDP-N-acetylmuramate dehydrogenase [EC:1.3.1.98]	112			PMX_810_sub_00710_UDP-N-acetylenolpyruvoylglucosamine_reductase	NO_SP	1.00001	0	0	0	0	0
PMX_810_sub_00711	C	K09144	uncharacterized protein	A0A1G2QLV1_9BACT	UniRef90_A0A1G2QLV1 Uncharacterized protein n=1 Tax=Candidatus Vogelbacteria bacterium RIFOXYD2_FULL_44_9 TaxID=1802441 RepID=A0A1G2QLV1_9BACT	Candidatus Vogelbacteria bacterium RIFOXYD2_FULL_44_9	FALSE	0.688	355	2.045e-107								Nucleotidyl transferase AbiEii toxin, Type IV TA system [PF08843.13]				0	PMX_810_sub_00711			110			PMX_810_sub_00711_hypothetical_protein	NO_SP	0.999999	0	0	0	0	0
PMX_810_sub_00712	C			A0A0G0IQW7_9BACT	UniRef90_A0A0G0IQW7 Uncharacterized protein n=1 Tax=Parcubacteria group bacterium GW2011_GWA2_38_13 TaxID=1618811 RepID=A0A0G0IQW7_9BACT	Parcubacteria group bacterium GW2011_GWA2_38_13	FALSE	0.621	246	6.818e-71												0	PMX_810_sub_00712			34			PMX_810_sub_00712_hypothetical_protein	NO_SP	1.00001	0	0	0	0	0
PMX_810_sub_00713	C			A0A0G1I3C4_9BACT	UniRef90_A0A0G1I3C4 GDE_C domain-containing protein n=2 Tax=Parcubacteria group TaxID=1794811 RepID=A0A0G1I3C4_9BACT	Parcubacteria group	FALSE	0.55	224	6.882e-63								Amylo-alpha-1,6-glucosidase [PF06202.16]	GH133 amylo-alpha-1,6-glucosidase (EC 3.2.1.33); [GH133]			0	PMX_810_sub_00713			7			PMX_810_sub_00713_hypothetical_protein	NO_SP	1.00003	0	0	0	0	0
PMX_810_sub_00714	C			A0A3D4XZU9_9BACT	UniRef90_A0A3D4XZU9 Uncharacterized protein n=1 Tax=Candidatus Nomurabacteria bacterium TaxID=2052152 RepID=A0A3D4XZU9_9BACT	Candidatus Nomurabacteria bacterium	FALSE	0.315	166	8.118e-41												0	PMX_810_sub_00714			2	K03337	1	PMX_810_sub_00714_hypothetical_protein	NO_SP	1.00002	0	0	0	0	0
PMX_810_sub_00715	B			A0A0S7YFZ1_9BACT	UniRef90_A0A0S7YFZ1 Uncharacterized protein n=1 Tax=Parcubacteria bacterium DG_74_1 TaxID=1703765 RepID=A0A0S7YFZ1_9BACT	Parcubacteria bacterium DG_74_1	TRUE	0.777	368	2.421e-112								DegT/DnrJ/EryC1/StrS aminotransferase family [PF01041.19]				0	PMX_810_sub_00715			44	K16436	4	PMX_810_sub_00715_dTDP-3-amino-3,6-dideoxy-alpha-D-galactopyranose_transaminase	NO_SP	1	0	0	0	0	0
PMX_810_sub_00716	B			A0A554K4C0_9BACT	UniRef90_A0A554K4C0 Polysaccharide biosynthesis protein CapD n=1 Tax=Parcubacteria group bacterium Gr01-1014_30 TaxID=2017182 RepID=A0A554K4C0_9BACT	Parcubacteria group bacterium Gr01-1014_30	TRUE	0.588	658	1.357e-205								Polysaccharide biosynthesis protein [PF02719.17]; GDP-mannose 4,6 dehydratase [PF16363.7]; CoA-binding domain [PF13727.8]; NAD dependent epimerase/dehydratase family [PF01370.23]; RmlD substrate binding domain [PF04321.19]; 3-beta hydroxysteroid dehydrogenase/isomerase family [PF01073.21]		sp|Q9EQC1|3BHS7_MOUSE 3 beta-hydroxysteroid dehydrogenase type 7; Xh	Xh	0	PMX_810_sub_00716			238			PMX_810_sub_00716_UDP-N-acetyl-alpha-D-glucosamine_C6_dehydratase	NO_SP	0.999978	0	0	0	0	0
PMX_810_sub_00717	E																					0	PMX_810_sub_00717			2	K20034	1	PMX_810_sub_00717_hypothetical_protein	NO_SP	0.999979	2e-06	0	0	0	0
PMX_810_sub_00718	E																					0	PMX_810_sub_00718			4	K00020	1	PMX_810_sub_00718_hypothetical_protein	NO_SP	0.999618	0.000379	1e-06	0	0	1e-06
PMX_810_sub_00719	E																					0	PMX_810_sub_00719			1			PMX_810_sub_00719_hypothetical_protein	NO_SP	0.999986	0	0	0	0	0
PMX_810_sub_00720	E																					0	PMX_810_sub_00720			2	K10255	1	PMX_810_sub_00720_hypothetical_protein	NO_SP	1.00001	0	0	0	0	0
PMX_810_sub_00721	C			A0A1V5WYL7_9BACT	UniRef90_A0A1V5WYL7 2-dehydro-3-deoxygluconokinase n=1 Tax=Parcubacteria group bacterium ADurb.Bin216 TaxID=1852939 RepID=A0A1V5WYL7_9BACT	Parcubacteria group bacterium ADurb.Bin216	FALSE	0.511	273	3.701e-78								pfkB family carbohydrate kinase [PF00294.26]; Phosphomethylpyrimidine kinase [PF08543.14]				0	PMX_810_sub_00721			26	K00852	14	PMX_810_sub_00721_Ribokinase	NO_SP	1.00003	0	0	0	0	0
PMX_810_sub_00722	B	K01622	fructose 1,6-bisphosphate aldolase/phosphatase [EC:4.1.2.13 3.1.3.11]	A0A2H0WZD8_9BACT	UniRef90_A0A2H0WZD8 Fructose-1,6-bisphosphate aldolase/phosphatase n=1 Tax=Candidatus Nealsonbacteria bacterium CG09_land_8_20_14_0_10_42_14 TaxID=1974707 RepID=A0A2H0WZD8_9BACT	Candidatus Nealsonbacteria bacterium CG09_land_8_20_14_0_10_42_14	TRUE	0.701	514	1.263e-160								Fructose-1,6-bisphosphatase [PF01950.18]				0	PMX_810_sub_00722	K01622	K01622; fructose 1,6-bisphosphate aldolase/phosphatase [EC:4.1.2.13 3.1.3.11]	291			PMX_810_sub_00722_Fructose-1,6-bisphosphate_aldolase_phosphatase	NO_SP	1.00002	0	0	0	0	0
PMX_810_sub_00723	C			A0A0S7X387_9BACT	UniRef90_A0A0S7X387 Uncharacterized protein n=1 Tax=Parcubacteria bacterium DG_74_2 TaxID=1703766 RepID=A0A0S7X387_9BACT	Parcubacteria bacterium DG_74_2	FALSE	0.448	120	3.5e-28												0	PMX_810_sub_00723			3	K02016	1	PMX_810_sub_00723_hypothetical_protein	SP	0.495333	0.503561	0.000376	0.000307	0.00025	0.000221	CS pos: 31-32. Pr: 0.3291
PMX_810_sub_00724	E																					0	PMX_810_sub_00724						PMX_810_sub_00724_hypothetical_protein	NO_SP	0.999982	0	0	0	0	0
PMX_810_sub_00725	C	K07284	sortase A [EC:3.4.22.70]	A0A1G2HW38_9BACT	UniRef90_A0A1G2HW38 Uncharacterized protein n=1 Tax=Candidatus Staskawiczbacteria bacterium RIFCSPHIGHO2_02_FULL_33_16 TaxID=1802204 RepID=A0A1G2HW38_9BACT	Candidatus Staskawiczbacteria bacterium RIFCSPHIGHO2_02_FULL_33_16	FALSE	0.433	160	2.238e-40								Sortase domain [PF04203.15]				0	PMX_810_sub_00725	K07284	srtA; sortase A [EC:3.4.22.70]	14			PMX_810_sub_00725_Sortase_D	NO_SP	1.00004	0	0	0	0	0
PMX_810_sub_00726	C			A0A2M7RMX0_9BACT	UniRef90_A0A2M7RMX0 SCP domain-containing protein n=1 Tax=bacterium (Candidatus Gribaldobacteria) CG_4_10_14_0_8_um_filter_33_9 TaxID=2014266 RepID=A0A2M7RMX0_9BACT	bacterium (Candidatus Gribaldobacteria) CG_4_10_14_0_8_um_filter_33_9	FALSE	0.415	224	4.286e-61								Cysteine-rich secretory protein family [PF00188.28]				0	PMX_810_sub_00726			19			PMX_810_sub_00726_hypothetical_protein	NO_SP	0.999982	0	0	0	0	0
PMX_810_sub_00727	E																					0	PMX_810_sub_00727			2	K07483	1	PMX_810_sub_00727_Major_outer_membrane_lipoprotein_Lpp	SP	0.000198	0.999197	0.000168	0.000173	0.000143	0.000137	CS pos: 26-27. Pr: 0.9774
PMX_810_sub_00728	C	K02115	F-type H+-transporting ATPase subunit gamma	A0A1V5X3E5_9BACT	UniRef90_A0A1V5X3E5 ATP synthase gamma chain n=1 Tax=Parcubacteria group bacterium ADurb.Bin216 TaxID=1852939 RepID=A0A1V5X3E5_9BACT	Parcubacteria group bacterium ADurb.Bin216	FALSE	0.488	251	4.912e-71								ATP synthase [PF00231.21]				0	PMX_810_sub_00728	K02115	ATPF1G, atpG; F-type H+-transporting ATPase subunit gamma	107			PMX_810_sub_00728_ATP_synthase_gamma_chain	NO_SP	1.00002	0	0	0	0	0
PMX_810_sub_00729	C	K02112	F-type H+/Na+-transporting ATPase subunit beta [EC:7.1.2.2 7.2.2.1]	A0A1V5X3K9_9BACT	UniRef90_A0A1V5X3K9 ATP synthase subunit beta n=1 Tax=Parcubacteria group bacterium ADurb.Bin216 TaxID=1852939 RepID=A0A1V5X3K9_9BACT	Parcubacteria group bacterium ADurb.Bin216	FALSE	0.733	669	1.607e-212								ATP synthase alpha/beta family, nucleotide-binding domain [PF00006.27]; ATP synthase alpha/beta family, beta-barrel domain [PF02874.25]				0	PMX_810_sub_00729	K02112	ATPF1B, atpD; F-type H+/Na+-transporting ATPase subunit beta [EC:7.1.2.2 7.2.2.1]	276			PMX_810_sub_00729_ATP_synthase_subunit_beta	NO_SP	1.00003	0	0	0	0	0
PMX_810_sub_00730	C			A0A2E3SRI9_9BACT	UniRef90_A0A2E3SRI9 ATP synthase F1 subunit epsilon n=1 Tax=Bacteroidetes bacterium TaxID=1898104 RepID=A0A2E3SRI9_9BACT	Bacteroidetes bacterium	FALSE	0.491	72	1.07e-12								ATP synthase, Delta/Epsilon chain, beta-sandwich domain [PF02823.18]				0	PMX_810_sub_00730	K02114	ATPF1E, atpC; F-type H+-transporting ATPase subunit epsilon	24			PMX_810_sub_00730_ATP_synthase_epsilon_chain	NO_SP	1.00001	0	0	0	0	0
PMX_810_sub_00731	C			A0A1G2ASY8_9BACT	UniRef90_A0A1G2ASY8 Cysteine--tRNA ligase n=1 Tax=Candidatus Kerfeldbacteria bacterium RIFCSPHIGHO2_02_FULL_42_14 TaxID=1798540 RepID=A0A1G2ASY8_9BACT	Candidatus Kerfeldbacteria bacterium RIFCSPHIGHO2_02_FULL_42_14	FALSE	0.484	87	1.861e-17								DALR domain [PF09190.13]				0	PMX_810_sub_00731						PMX_810_sub_00731_Cysteine--tRNA_ligase	NO_SP	1.00001	0	0	0	0	0
PMX_810_sub_00732	E																					0	PMX_810_sub_00732						PMX_810_sub_00732_hypothetical_protein	NO_SP	0.999989	0	0	0	0	0
PMX_810_sub_00733	D																	Phage derived protein Gp49-like (DUF891) [PF05973.16]				0	PMX_810_sub_00733			13			PMX_810_sub_00733_hypothetical_protein	NO_SP	1	0	0	0	0	0
PMX_810_sub_00734	C			A0A2G9Z5M7_9BACT	UniRef90_A0A2G9Z5M7 HTH cro/C1-type domain-containing protein n=1 Tax=Candidatus Moranbacteria bacterium CG23_combo_of_CG06-09_8_20_14_all_35_22 TaxID=1974674 RepID=A0A2G9Z5M7_9BACT	Candidatus Moranbacteria bacterium CG23_combo_of_CG06-09_8_20_14_all_35_22	FALSE	0.501	103	1.45e-22								Helix-turn-helix domain [PF12844.9]; Helix-turn-helix [PF01381.24]; Helix-turn-helix domain [PF13744.8]				0	PMX_810_sub_00734			15	K15773	1	PMX_810_sub_00734_hypothetical_protein	NO_SP	1	0	0	0	0	0
PMX_810_sub_00735	C			A0A7J4K727_9ARCH	UniRef90_A0A7J4K727 Uncharacterized protein n=2 Tax=Archaea TaxID=2157 RepID=A0A7J4K727_9ARCH	Archaea	FALSE	0.32	146	1.607e-34												0	PMX_810_sub_00735			2	K07045	1	PMX_810_sub_00735_hypothetical_protein	NO_SP	1.00002	0	0	0	0	0
PMX_810_sub_00737	C			A0A2H0TJG0_9BACT	UniRef90_A0A2H0TJG0 Uncharacterized protein n=3 Tax=Parcubacteria group TaxID=1794811 RepID=A0A2H0TJG0_9BACT	Parcubacteria group	FALSE	0.582	370	3.326e-111								Type II secretion system (T2SS), protein F [PF00482.25]				0	PMX_810_sub_00737	K02653	pilC; type IV pilus assembly protein PilC	89			PMX_810_sub_00737_Type_II_secretion_system_protein_F	NO_SP	1.00001	0	0	0	0	0
PMX_810_sub_00738	C			A0A2M7EBF6_9BACT	UniRef90_A0A2M7EBF6 Uncharacterized protein n=4 Tax=Candidatus Nealsonbacteria TaxID=1817911 RepID=A0A2M7EBF6_9BACT	Candidatus Nealsonbacteria	FALSE	0.636	267	6.485e-78												0	PMX_810_sub_00738			14	K12063	1	PMX_810_sub_00738_hypothetical_protein	NO_SP	0.999998	0	0	0	0	0
PMX_810_sub_00739	B	K12063	conjugal transfer ATP-binding protein TraC	A0A1G2ED40_9BACT	UniRef90_A0A1G2ED40 Conjugal transfer protein TraC n=1 Tax=Candidatus Nealsonbacteria bacterium RIFCSPLOWO2_01_FULL_41_9 TaxID=1801671 RepID=A0A1G2ED40_9BACT	Candidatus Nealsonbacteria bacterium RIFCSPLOWO2_01_FULL_41_9	TRUE	0.761	906	7.078e-291								TraG P-loop domain [PF19044.2]; AAA-like domain [PF12846.9]; Helicase HerA, central domain [PF01935.19]				0	PMX_810_sub_00739			127	K12063	46	PMX_810_sub_00739_hypothetical_protein	NO_SP	1.00003	0	0	0	0	0
PMX_810_sub_00740	C	K03925	MraZ protein	A0A661TU17_9BACT	UniRef90_A0A661TU17 Transcriptional regulator MraZ n=1 Tax=Candidatus Nealsonbacteria bacterium TaxID=2093793 RepID=A0A661TU17_9BACT	Candidatus Nealsonbacteria bacterium	FALSE	0.788	233	2.631e-67								MraZ protein, putative antitoxin-like [PF02381.20]				0	PMX_810_sub_00740	K03925	mraZ; transcriptional regulator MraZ	96			PMX_810_sub_00740_Transcriptional_regulator_MraZ	NO_SP	1.00001	0	0	0	0	0
PMX_810_sub_00741	C	K03438	16S rRNA (cytosine1402-N4)-methyltransferase [EC:2.1.1.199]	A0A1F5C9T2_9BACT	UniRef90_A0A1F5C9T2 Ribosomal RNA small subunit methyltransferase H n=1 Tax=Candidatus Azambacteria bacterium RIFCSPLOWO2_02_FULL_44_14 TaxID=1797306 RepID=A0A1F5C9T2_9BACT	Candidatus Azambacteria bacterium RIFCSPLOWO2_02_FULL_44_14	FALSE	0.489	265	1.418e-75								MraW methylase family [PF01795.21]; 16S rRNA methyltransferase RsmB/F [PF01189.19]				0	PMX_810_sub_00741	K03438	mraW, rsmH; 16S rRNA (cytosine1402-N4)-methyltransferase [EC:2.1.1.199]	108			PMX_810_sub_00741_Ribosomal_RNA_small_subunit_methyltransferase_H	NO_SP	1.00002	0	0	0	0	0
PMX_810_sub_00742	E																					0	PMX_810_sub_00742			3	K24180	1	PMX_810_sub_00742_Cell_division_protein_FtsL	NO_SP	0.833364	2e-06	0	0	0	0.166668
PMX_810_sub_00743	E																					0	PMX_810_sub_00743						PMX_810_sub_00743_hypothetical_protein	NO_SP	1.00001	0	0	0	0	0
PMX_810_sub_00744	B	K07133	uncharacterized protein	A0A1F4TNZ8_9BACT	UniRef90_A0A1F4TNZ8 AAA domain-containing protein n=1 Tax=candidate division WOR-1 bacterium RIFOXYC2_FULL_41_25 TaxID=1802586 RepID=A0A1F4TNZ8_9BACT	candidate division WOR-1 bacterium RIFOXYC2_FULL_41_25	TRUE	0.66	614	3.169e-193								AAA domain [PF13173.8]; Domain of unknown function (DUF4143) [PF13635.8]; ATPase domain predominantly from Archaea [PF01637.20]; AAA domain [PF13401.8]				0	PMX_810_sub_00744	K07133	K07133; uncharacterized protein	52			PMX_810_sub_00744_hypothetical_protein	NO_SP	1	0	0	0	0	0
PMX_810_sub_00745	B			A0A0G0YSZ1_9BACT	UniRef90_A0A0G0YSZ1 Uncharacterized protein n=3 Tax=Candidatus Magasanikbacteria TaxID=1752731 RepID=A0A0G0YSZ1_9BACT	Candidatus Magasanikbacteria	TRUE	0.753	364	4.934e-111												0	PMX_810_sub_00745			129			PMX_810_sub_00745_hypothetical_protein	NO_SP	1.00005	0	0	0	0	0
PMX_810_sub_00746	B	K07317	adenine-specific DNA-methyltransferase [EC:2.1.1.72]	A0A0G0M275_9BACT	UniRef90_A0A0G0M275 Site-specific DNA-methyltransferase (adenine-specific) n=4 Tax=Parcubacteria group TaxID=1794811 RepID=A0A0G0M275_9BACT	Parcubacteria group	TRUE	0.746	737	1.668e-235								N-6 DNA Methylase [PF02384.18]; Eco57I restriction-modification methylase [PF07669.13]; Methyltransferase small domain [PF05175.16]; Methyltransferase domain [PF13847.8]; Putative RNA methylase family UPF0020 [PF01170.20]				0	PMX_810_sub_00746	K07317	K07317; adenine-specific DNA-methyltransferase [EC:2.1.1.72]	77			PMX_810_sub_00746_Release_factor_glutamine_methyltransferase	NO_SP	1.00002	0	0	0	0	0
PMX_810_sub_00747	C			A0A1G2J9H5_9BACT	UniRef90_A0A1G2J9H5 HTH cro/C1-type domain-containing protein n=1 Tax=Candidatus Staskawiczbacteria bacterium RIFOXYC1_FULL_38_18 TaxID=1802229 RepID=A0A1G2J9H5_9BACT	Candidatus Staskawiczbacteria bacterium RIFOXYC1_FULL_38_18	FALSE	0.641	290	1.755e-85								Helix-turn-helix domain [PF12844.9]; Helix-turn-helix [PF01381.24]				0	PMX_810_sub_00747			10	K07729	1	PMX_810_sub_00747_LexA_repressor	NO_SP	1.00001	0	0	0	0	0
PMX_810_sub_00748	B			A0A2H0TA28_9BACT	UniRef90_A0A2H0TA28 HNH endonuclease n=1 Tax=bacterium CG10_big_fil_rev_8_21_14_0_10_33_18 TaxID=1975569 RepID=A0A2H0TA28_9BACT	bacterium CG10_big_fil_rev_8_21_14_0_10_33_18	TRUE	0.85	686	1.609e-219								Protein of unknown function DUF262 [PF03235.16]		REFSEQ hypothetical protein; Xu	Xu	0	PMX_810_sub_00748			308			PMX_810_sub_00748_hypothetical_protein	NO_SP	1.00001	0	0	0	0	0
PMX_810_sub_00750	C			A0A0G1TX63_9BACT	UniRef90_A0A0G1TX63 Uncharacterized protein n=3 Tax=Parcubacteria group TaxID=1794811 RepID=A0A0G1TX63_9BACT	Parcubacteria group	FALSE	0.365	68	1.502e-10								Type IV secretion system pilin [PF18895.2]				0	PMX_810_sub_00750			10	K02004	1	PMX_810_sub_00750_hypothetical_protein	SP	0.246469	0.744392	0.00508	0.00154	0.000897	0.001624	CS pos: 27-28. Pr: 0.7763
PMX_810_sub_00751	C			A0A0G1L7P7_9BACT	UniRef90_A0A0G1L7P7 Uncharacterized protein n=1 Tax=Candidatus Jorgensenbacteria bacterium GW2011_GWA2_45_13 TaxID=1618662 RepID=A0A0G1L7P7_9BACT	Candidatus Jorgensenbacteria bacterium GW2011_GWA2_45_13	FALSE	0.466	65	2.244e-09								Type IV secretion system pilin [PF18895.2]				0	PMX_810_sub_00751			7	K01644	1	PMX_810_sub_00751_hypothetical_protein	SP	0.241536	0.749935	0.004344	0.00193	0.00093	0.001302	CS pos: 34-35. Pr: 0.7880
PMX_810_sub_00752	C			A0A1G1ZMF5_9BACT	UniRef90_A0A1G1ZMF5 Uncharacterized protein n=1 Tax=Candidatus Harrisonbacteria bacterium RIFCSPLOWO2_01_FULL_44_18 TaxID=1798407 RepID=A0A1G1ZMF5_9BACT	Candidatus Harrisonbacteria bacterium RIFCSPLOWO2_01_FULL_44_18	FALSE	0.35	69	1.12e-10								Type IV secretion system pilin [PF18895.2]				0	PMX_810_sub_00752			9	K00449	1	PMX_810_sub_00752_hypothetical_protein	SP	0.028261	0.964718	0.002135	0.002148	0.001379	0.001387	CS pos: 28-29. Pr: 0.9702
PMX_810_sub_00753	C			A0A0G1WW38_9BACT	UniRef90_A0A0G1WW38 Uncharacterized protein n=3 Tax=Parcubacteria group TaxID=1794811 RepID=A0A0G1WW38_9BACT	Parcubacteria group	FALSE	0.429	67	2.729e-10								Type IV secretion system pilin [PF18895.2]				0	PMX_810_sub_00753			10	K03466	1	PMX_810_sub_00753_hypothetical_protein	NO_SP	0.858966	0.141011	2e-06	1e-06	1e-06	1e-06
PMX_810_sub_00754	C			A0A1J4WF26_9BACT	UniRef90_A0A1J4WF26 Methyltransf_11 domain-containing protein n=3 Tax=Bacteria candidate phyla TaxID=1783234 RepID=A0A1J4WF26_9BACT	Bacteria candidate phyla	FALSE	0.557	183	1.385e-49								ubiE/COQ5 methyltransferase family [PF01209.20]; Methyltransferase domain [PF13847.8]; Methyltransferase domain [PF08241.14]; Methyltransferase domain [PF13649.8]; Methyltransferase domain [PF08242.14]; Methyltransferase small domain [PF05175.16]; Methyltransferase domain [PF13489.8]; Mycolic acid cyclopropane synthetase [PF02353.22]; Protein-L-isoaspartate(D-aspartate) O-methyltransferase (PCMT)…				0	PMX_810_sub_00754			30			PMX_810_sub_00754_2-methoxy-6-polyprenyl-1,4-benzoquinol_methylase,_mitochondri	NO_SP	1	0	0	0	0	0
PMX_810_sub_00755	C			A0A524GDU3_9BACT	UniRef90_A0A524GDU3 DNA gyrase subunit A n=1 Tax=Parcubacteria group bacterium TaxID=2026774 RepID=A0A524GDU3_9BACT	Parcubacteria group bacterium	FALSE	0.716	76	8.586e-15								DNA gyrase C-terminal domain, beta-propeller [PF03989.15]				0	PMX_810_sub_00755						PMX_810_sub_00755_DNA_gyrase_subunit_A	NO_SP	0.999985	0	0	0	0	0
PMX_810_sub_00756	B	K03553	recombination protein RecA	A0A2G9YV39_9BACT	UniRef90_A0A2G9YV39 Protein RecA n=4 Tax=Parcubacteria group TaxID=1794811 RepID=A0A2G9YV39_9BACT	Parcubacteria group	TRUE	0.752	481	2.467e-149								recA bacterial DNA recombination protein [PF00154.23]; Rad51 [PF08423.13]; KaiC [PF06745.15]		sp|P04529|UVSX_BPT4 Recombination and repair protein; XhXr	Xr;Xh	0	PMX_810_sub_00756	K03553	recA; recombination protein RecA	189			PMX_810_sub_00756_Protein_RecA	NO_SP	1.00002	0	0	0	0	0
PMX_810_sub_00757	B	K06921,K07133	uncharacterized protein; uncharacterized protein	A0A1F6N1A8_9BACT	UniRef90_A0A1F6N1A8 Uncharacterized protein n=1 Tax=Candidatus Magasanikbacteria bacterium RIFCSPLOWO2_01_FULL_40_15 TaxID=1798686 RepID=A0A1F6N1A8_9BACT	Candidatus Magasanikbacteria bacterium RIFCSPLOWO2_01_FULL_40_15	TRUE	0.745	569	6.037e-179								Domain of unknown function (DUF4143) [PF13635.8]; AAA domain [PF13173.8]				0	PMX_810_sub_00757	K07133	K07133; uncharacterized protein	126			PMX_810_sub_00757_putative_protein	NO_SP	1.00003	0	0	0	0	0
PMX_810_sub_00758	C	K03466	DNA segregation ATPase FtsK/SpoIIIE, S-DNA-T family	A0A2H0FHG7_9BACT	UniRef90_A0A2H0FHG7 Cell division protein FtsK (Fragment) n=1 Tax=Candidatus Nealsonbacteria bacterium CG18_big_fil_WC_8_21_14_2_50_37_10 TaxID=1974717 RepID=A0A2H0FHG7_9BACT	Candidatus Nealsonbacteria bacterium CG18_big_fil_WC_8_21_14_2_50_37_10	FALSE	0.451	112	1.69e-25								Ftsk gamma domain [PF09397.12]				0	PMX_810_sub_00758						PMX_810_sub_00758_hypothetical_protein	NO_SP	1	0	0	0	0	0
PMX_810_sub_00759	C	K07056	16S rRNA (cytidine1402-2'-O)-methyltransferase [EC:2.1.1.198]	A0A523XXY8_9BACT	UniRef90_A0A523XXY8 Ribosomal RNA small subunit methyltransferase I n=1 Tax=Candidatus Nealsonbacteria bacterium TaxID=2093793 RepID=A0A523XXY8_9BACT	Candidatus Nealsonbacteria bacterium	FALSE	0.632	282	6.974e-83								Tetrapyrrole (Corrin/Porphyrin) Methylases [PF00590.22]				0	PMX_810_sub_00759	K07056	rsmI; 16S rRNA (cytidine1402-2'-O)-methyltransferase [EC:2.1.1.198]	101			PMX_810_sub_00759_Ribosomal_RNA_small_subunit_methyltransferase_I	NO_SP	1.00001	0	0	0	0	0
PMX_810_sub_00760	E																					0	PMX_810_sub_00760			2			PMX_810_sub_00760_hypothetical_protein	NO_SP	1	0	0	0	0	0
PMX_810_sub_00761	C			A0A554MMV2_9BACT	UniRef90_A0A554MMV2 Membrane protease subunit, stomatin/prohibitin n=1 Tax=Parcubacteria group bacterium Greene0714_2 TaxID=2017155 RepID=A0A554MMV2_9BACT	Parcubacteria group bacterium Greene0714_2	FALSE	0.525	254	3.478e-72	MER0795544	I87	MER0795544 - family I87 unassigned peptidase inhibitors () [I87.UPW]#I87#{inhibitor unit: 21-226}~source K1ZWP3~	FALSE	0.513	198	4.811e-55	SPFH domain / Band 7 family [PF01145.27]		REFSEQ hypothetical protein; Xu	Xu	0	PMX_810_sub_00761						PMX_810_sub_00761_hypothetical_protein	NO_SP	1.00002	0	0	0	0	0
PMX_810_sub_00762	B			A0A0S7X036_9DELT	UniRef90_A0A0S7X036 MFS domain-containing protein n=1 Tax=Deltaproteobacteria bacterium DG_8 TaxID=1703397 RepID=A0A0S7X036_9DELT	Deltaproteobacteria bacterium DG_8	TRUE	0.607	447	1.164e-136								MFS_1 like family [PF12832.9]				0	PMX_810_sub_00762			110			PMX_810_sub_00762_Inner_membrane_transport_protein_YajR	NO_SP	1	0	0	0	0	0
PMX_810_sub_00763	C			A0A2H0WLE0_9BACT	UniRef90_A0A2H0WLE0 HicB family protein n=2 Tax=Candidatus Tagabacteria TaxID=1817918 RepID=A0A2H0WLE0_9BACT	Candidatus Tagabacteria	FALSE	0.826	123	9.387e-31												0	PMX_810_sub_00763			14			PMX_810_sub_00763_hypothetical_protein	NO_SP	1	0	0	0	0	0
PMX_810_sub_00764	C			A0A2M6WCB6_9BACT	UniRef90_A0A2M6WCB6 DNA mismatch repair protein MutT n=1 Tax=Candidatus Komeilibacteria bacterium CG10_big_fil_rev_8_21_14_0_10_41_13 TaxID=1974476 RepID=A0A2M6WCB6_9BACT	Candidatus Komeilibacteria bacterium CG10_big_fil_rev_8_21_14_0_10_41_13	FALSE	0.693	181	1.165e-49								NUDIX domain [PF00293.30]				0	PMX_810_sub_00764	K03574	mutT, NUDT15, MTH2; 8-oxo-dGTP diphosphatase [EC:3.6.1.55]	82			PMX_810_sub_00764_NADH_pyrophosphatase	NO_SP	1.00001	0	0	0	0	0
PMX_810_sub_00765	C			K2F140_9BACT	UniRef90_K2F140 Nudix hydrolase domain-containing protein n=2 Tax=Bacteria TaxID=2 RepID=K2F140_9BACT	Bacteria	FALSE	0.624	188	1.184e-51								NUDIX domain [PF00293.30]				0	PMX_810_sub_00765						PMX_810_sub_00765_Nucleoside_triphosphatase_NudI	NO_SP	1.00002	0	0	0	0	0
PMX_810_sub_00766	C	K07461	putative endonuclease	A0A554IWS5_9BACT	UniRef90_A0A554IWS5 Putative endonuclease n=1 Tax=Parcubacteria group bacterium LiPW_15 TaxID=2017203 RepID=A0A554IWS5_9BACT	Parcubacteria group bacterium LiPW_15	FALSE	0.661	106	1.333e-24								GIY-YIG catalytic domain [PF01541.26]				0	PMX_810_sub_00766	K07461	K07461; putative endonuclease	36			PMX_810_sub_00766_hypothetical_protein	NO_SP	1	0	0	0	0	0
PMX_810_sub_00767	E																					0	PMX_810_sub_00767			1	K00111	1	PMX_810_sub_00767_hypothetical_protein	NO_SP	0.999996	0	0	0	0	0
PMX_810_sub_00768	E																					0	PMX_810_sub_00768			1			PMX_810_sub_00768_hypothetical_protein	NO_SP	0.990767	0	0.009188	0	0	2.3e-05
PMX_810_sub_00769	C			A0A2M7Z397_9BACT	UniRef90_A0A2M7Z397 GtrA domain-containing protein n=2 Tax=Candidatus Nealsonbacteria TaxID=1817911 RepID=A0A2M7Z397_9BACT	Candidatus Nealsonbacteria	FALSE	0.479	175	4.004e-46								GtrA-like protein [PF04138.16]				0	PMX_810_sub_00769			12	K00721	1	PMX_810_sub_00769_hypothetical_protein	NO_SP	0.999992	0	0	0	0	0
PMX_810_sub_00770	B	K03569	rod shape-determining protein MreB and related proteins	A0A2M7V0B6_9BACT	UniRef90_A0A2M7V0B6 Rod shape-determining protein (Fragment) n=1 Tax=Candidatus Nealsonbacteria bacterium CG_4_10_14_0_2_um_filter_37_10 TaxID=1974679 RepID=A0A2M7V0B6_9BACT	Candidatus Nealsonbacteria bacterium CG_4_10_14_0_2_um_filter_37_10	TRUE	0.693	391	1.562e-119								MreB/Mbl protein [PF06723.15]; Hsp70 protein [PF00012.22]; Cell division protein FtsA [PF14450.8]; Type IV pilus assembly protein PilM; [PF11104.10]; Actin [PF00022.21]				0	PMX_810_sub_00770	K03569	mreB; rod shape-determining protein MreB and related proteins	106			PMX_810_sub_00770_Cell_shape-determining_protein_MreB	NO_SP	1.00002	0	0	0	0	0
PMX_810_sub_00771	B	K07082	UPF0755 protein	A0A0G0BC71_9BACT	UniRef90_A0A0G0BC71 Endolytic murein transglycosylase n=2 Tax=Candidatus Nomurabacteria TaxID=1752729 RepID=A0A0G0BC71_9BACT	Candidatus Nomurabacteria	TRUE	0.648	390	5.16e-117								YceG-like family [PF02618.18]				0	PMX_810_sub_00771	K07082	K07082; UPF0755 protein	46			PMX_810_sub_00771_Endolytic_murein_transglycosylase	NO_SP	0.999956	3.2e-05	0	0	0	0
PMX_810_sub_00772	C	K18843	antitoxin HicB	A0A1G2GY00_9BACT	UniRef90_A0A1G2GY00 HicB-like domain-containing protein n=1 Tax=Candidatus Ryanbacteria bacterium RIFCSPLOWO2_02_FULL_45_11c TaxID=1802128 RepID=A0A1G2GY00_9BACT	Candidatus Ryanbacteria bacterium RIFCSPLOWO2_02_FULL_45_11c	FALSE	0.651	103	2.239e-23								HicB_like antitoxin of bacterial toxin-antitoxin system [PF15919.7]				0	PMX_810_sub_00772			13			PMX_810_sub_00772_hypothetical_protein	NO_SP	1.00002	0	0	0	0	0
PMX_810_sub_00773	C			A0A0G1WQW5_9BACT	UniRef90_A0A0G1WQW5 Type II secretion system F domain protein, type IV pilus assembly protein PilC n=4 Tax=Parcubacteria group TaxID=1794811 RepID=A0A0G1WQW5_9BACT	Parcubacteria group	FALSE	0.417	231	9.367e-64												0	PMX_810_sub_00773	K02653	pilC; type IV pilus assembly protein PilC	56	K02455	13	PMX_810_sub_00773_Putative_type_II_secretion_system_protein_F	NO_SP	1	0	0	0	0	0
PMX_810_sub_00774	C			A0A1G2DAT6_9BACT	UniRef90_A0A1G2DAT6 Uncharacterized protein n=1 Tax=Candidatus Lloydbacteria bacterium RIFCSPHIGHO2_02_FULL_50_13 TaxID=1798661 RepID=A0A1G2DAT6_9BACT	Candidatus Lloydbacteria bacterium RIFCSPHIGHO2_02_FULL_50_13	FALSE	0.344	87	2.129e-16												0	PMX_810_sub_00774						PMX_810_sub_00774_hypothetical_protein	PILIN	0.16794	0.006174	1e-06	1.1e-05	3.7e-05	0.825839	CS pos: 14-15. Pr: 0.5513
PMX_810_sub_00775	E																					0	PMX_810_sub_00775			3			PMX_810_sub_00775_hypothetical_protein	NO_SP	1.00002	0	0	0	0	0
PMX_810_sub_00776	C			A0A520K4D6_9EURY	UniRef90_A0A520K4D6 Thymidylat_synt domain-containing protein n=1 Tax=Methanophagales archaeon ANME-1-THS TaxID=2491082 RepID=A0A520K4D6_9EURY	Methanophagales archaeon ANME-1-THS	FALSE	0.423	181	3.22e-47								Thymidylate synthase [PF00303.21]				0	PMX_810_sub_00776	K00560	thyA, TYMS; thymidylate synthase [EC:2.1.1.45]	14			PMX_810_sub_00776_Thymidylate_synthase	NO_SP	1.00003	0	0	0	0	0
PMX_810_sub_00777	E																					0	PMX_810_sub_00777			1	K02498	1	PMX_810_sub_00777_hypothetical_protein	NO_SP	0.999976	0	0	0	0	0
PMX_810_sub_00778	C	K02899	large subunit ribosomal protein L27	A0A2H0YMA2_9BACT	UniRef90_A0A2H0YMA2 50S ribosomal protein L27 n=1 Tax=Candidatus Nealsonbacteria bacterium CG08_land_8_20_14_0_20_38_20 TaxID=1974705 RepID=A0A2H0YMA2_9BACT	Candidatus Nealsonbacteria bacterium CG08_land_8_20_14_0_20_38_20	FALSE	0.648	117	7.9e-28								Ribosomal L27 protein [PF01016.21]				0	PMX_810_sub_00778	K02899	RP-L27, MRPL27, rpmA; large subunit ribosomal protein L27	38			PMX_810_sub_00778_hypothetical_protein	NO_SP	1.00003	0	0	0	0	0
PMX_810_sub_00779	E																					0	PMX_810_sub_00779			2	K07005	1	PMX_810_sub_00779_hypothetical_protein	NO_SP	1.00001	0	0	0	0	0
PMX_810_sub_00780	B	K00571	site-specific DNA-methyltransferase (adenine-specific) [EC:2.1.1.72]	A0A0G0JJN8_9BACT	UniRef90_A0A0G0JJN8 Methyltransferase n=2 Tax=Bacteria candidate phyla TaxID=1783234 RepID=A0A0G0JJN8_9BACT	Bacteria candidate phyla	TRUE	0.91	548	1.116e-173								DNA methylase [PF01555.20]		sp|P29538|MTH1_HAEPA Modification methylase HpaI; XhXp	Xp;Xh	0	PMX_810_sub_00780	K00571	E2.1.1.72; site-specific DNA-methyltransferase (adenine-specific) [EC:2.1.1.72]	114			PMX_810_sub_00780_Modification_methylase_DpnIIB	NO_SP	1.00002	0	0	0	0	0
PMX_810_sub_00781	C			A0A0G0JH91_9BACT	UniRef90_A0A0G0JH91 Uncharacterized protein n=2 Tax=Bacteria candidate phyla TaxID=1783234 RepID=A0A0G0JH91_9BACT	Bacteria candidate phyla	FALSE	0.838	305	1.023e-91												0	PMX_810_sub_00781			54			PMX_810_sub_00781_hypothetical_protein	NO_SP	1	0	0	0	0	0
PMX_810_sub_00782	E																					0	PMX_810_sub_00782						PMX_810_sub_00782_hypothetical_protein	NO_SP	0.99999	0	0	0	0	0
PMX_810_sub_00783	C	K01972	DNA ligase (NAD+) [EC:6.5.1.2]	A0A1J5GUS0_9BACT	UniRef90_A0A1J5GUS0 DNA ligase n=1 Tax=Parcubacteria group bacterium CG2_30_36_18 TaxID=1805314 RepID=A0A1J5GUS0_9BACT	Parcubacteria group bacterium CG2_30_36_18	FALSE	0.636	568	2.235e-177								NAD-dependent DNA ligase OB-fold domain [PF03120.18]; NAD-dependent DNA ligase adenylation domain [PF01653.20]; Helix-hairpin-helix motif [PF12826.9]; Helix-hairpin-helix domain [PF14520.8]		sp|Q97FQ5|DNLJ2_CLOAB DNA ligase 2; XhXr	Xr;Xh	0	PMX_810_sub_00783	K01972	E6.5.1.2, ligA, ligB; DNA ligase (NAD+) [EC:6.5.1.2]	142			PMX_810_sub_00783_DNA_ligase	NO_SP	1.00001	0	0	0	0	0
PMX_810_sub_00784	E																					0	PMX_810_sub_00784						PMX_810_sub_00784_hypothetical_protein	NO_SP	0.999984	0	0	0	0	0
PMX_810_sub_00785	E																					0	PMX_810_sub_00785						PMX_810_sub_00785_hypothetical_protein	NO_SP	0.999999	0	0	0	0	0
PMX_810_sub_00786	E																					0	PMX_810_sub_00786			1	K03217	1	PMX_810_sub_00786_hypothetical_protein	NO_SP	1.00002	0	0	0	0	0
PMX_810_sub_00787	E																					0	PMX_810_sub_00787			2	K00702		PMX_810_sub_00787_hypothetical_protein	SP	0.00051	0.997946	0.000438	0.000446	0.000329	0.000319	CS pos: 31-32. Pr: 0.9686
PMX_810_sub_00788	C	K07495	putative transposase	A0A522UP34_9BACT	UniRef90_A0A522UP34 DDE_5 domain-containing protein n=1 Tax=Nitrospirae bacterium TaxID=2026887 RepID=A0A522UP34_9BACT	Nitrospirae bacterium	FALSE	0.427	273	3.83e-77								DDE superfamily endonuclease [PF13546.8]; Transposase DDE domain [PF01609.23]				0	PMX_810_sub_00788			33			PMX_810_sub_00788_hypothetical_protein	NO_SP	0.999994	0	0	0	0	0
PMX_810_sub_00789	C			A0A497QBK9_THOAR	UniRef90_A0A497QBK9 Uncharacterized protein n=1 Tax=Thorarchaeota archaeon (strain OWC) TaxID=2053491 RepID=A0A497QBK9_THOAR	Thorarchaeota archaeon (strain OWC)	FALSE	0.48	66	3.446e-08												0	PMX_810_sub_00789			2	K07263	1	PMX_810_sub_00789_hypothetical_protein	NO_SP	1.00001	0	0	0	0	0
PMX_810_sub_00790	C			A0A2J0KWG3_9BACT	UniRef90_A0A2J0KWG3 Uncharacterized protein n=2 Tax=unclassified Parcubacteria group TaxID=1794840 RepID=A0A2J0KWG3_9BACT	unclassified Parcubacteria group	FALSE	0.524	105	2.321e-23												0	PMX_810_sub_00790			7	K03696	1	PMX_810_sub_00790_hypothetical_protein	NO_SP	1	0	0	0	0	0
PMX_810_sub_00791	B	K22083	methylamine---glutamate N-methyltransferase subunit C [EC:2.1.1.21]	A0A2H9T1P8_9BACT	UniRef90_A0A2H9T1P8 FMN-binding glutamate synthase family protein n=1 Tax=Candidatus Staskawiczbacteria bacterium CG10_big_fil_rev_8_21_14_0_10_38_10 TaxID=1974891 RepID=A0A2H9T1P8_9BACT	Candidatus Staskawiczbacteria bacterium CG10_big_fil_rev_8_21_14_0_10_38_10	TRUE	0.671	516	6.328e-161								Conserved region in glutamate synthase [PF01645.19]; FMN-dependent dehydrogenase [PF01070.20]; IMP dehydrogenase / GMP reductase domain [PF00478.27]				0	PMX_810_sub_00791	K22083	mgsC; methylamine---glutamate N-methyltransferase subunit C [EC:2.1.1.21]	83			PMX_810_sub_00791_Isopentenyl-diphosphate_delta-isomerase	NO_SP	1	0	0	0	0	0
PMX_810_sub_00792	C			A0A1G2FCN2_9BACT	UniRef90_A0A1G2FCN2 Fido domain-containing protein n=4 Tax=Candidatus Portnoybacteria TaxID=1817913 RepID=A0A1G2FCN2_9BACT	Candidatus Portnoybacteria	FALSE	0.535	351	2.411e-104								Fic/DOC family [PF02661.20]				0	PMX_810_sub_00792			125			PMX_810_sub_00792_hypothetical_protein	NO_SP	1	0	0	0	0	0
PMX_810_sub_00793	C			A0A1G2CNI1_9BACT	UniRef90_A0A1G2CNI1 Uncharacterized protein n=2 Tax=Candidatus Liptonbacteria TaxID=1817909 RepID=A0A1G2CNI1_9BACT	Candidatus Liptonbacteria	FALSE	0.632	108	3.009e-25												0	PMX_810_sub_00793			6	K07334	5	PMX_810_sub_00793_hypothetical_protein	NO_SP	1.00001	0	0	0	0	0
PMX_810_sub_00794	C	K07746	antitoxin ParD1/3/4	A0A2H0RK07_9BACT	UniRef90_A0A2H0RK07 Uncharacterized protein n=2 Tax=Bacteria TaxID=2 RepID=A0A2H0RK07_9BACT	Bacteria	FALSE	0.644	93	3.248e-20								Bacterial antitoxin of ParD toxin-antitoxin type II system and RHH [PF03693.16]				0	PMX_810_sub_00794	K07746	parD1_3_4; antitoxin ParD1/3/4	11			PMX_810_sub_00794_Formate_dehydrogenase,_mitochondrial	NO_SP	1	0	0	0	0	0
PMX_810_sub_00795	C			A0A3M1XB44_9CHLR	UniRef90_A0A3M1XB44 GNAT family N-acetyltransferase n=2 Tax=Chloroflexi TaxID=200795 RepID=A0A3M1XB44_9CHLR	Chloroflexi	FALSE	0.406	97	2.19e-20								Acetyltransferase (GNAT) domain [PF13508.9]; Acetyltransferase (GNAT) domain [PF13673.9]; Acetyltransferase (GNAT) family [PF00583.27]; Acetyltransferase (GNAT) domain [PF13527.9]				0	PMX_810_sub_00795	K00619	argA; amino-acid N-acetyltransferase [EC:2.3.1.1]	15			PMX_810_sub_00795_Amino-acid_acetyltransferase	NO_SP	0.999981	0	0	0	0	0
PMX_810_sub_00796	C			A0A0S7YFG9_9BACT	UniRef90_A0A0S7YFG9 Probable lipid II flippase MurJ n=1 Tax=Parcubacteria bacterium DG_74_1 TaxID=1703765 RepID=A0A0S7YFG9_9BACT	Parcubacteria bacterium DG_74_1	FALSE	0.353	124	3.976e-28								Lipid II flippase MurJ [PF03023.16]				0	PMX_810_sub_00796	K03980	murJ, mviN; putative peptidoglycan lipid II flippase	11			PMX_810_sub_00796_lipid_II_flippase_MurJ	NO_SP	0.999993	0	0	0	0	0
PMX_810_sub_00797	B			A0A7C1KUG8_9BACT	UniRef90_A0A7C1KUG8 Elongation factor 4 n=1 Tax=bacterium TaxID=1869227 RepID=A0A7C1KUG8_9BACT	bacterium	TRUE	0.646	759	1.021e-240								Elongation factor Tu GTP binding domain [PF00009.29]; GTP-binding protein LepA C-terminus [PF06421.14]; Elongation factor G C-terminus [PF00679.26]; Elongation Factor G, domain III [PF14492.8]				0	PMX_810_sub_00797	K03596	lepA; GTP-binding protein LepA	281			PMX_810_sub_00797_Elongation_factor_4	NO_SP	1.00004	0	0	0	0	0
PMX_810_sub_00798	C			A0A1G2QNI3_9BACT	UniRef90_A0A1G2QNI3 Uncharacterized protein n=1 Tax=Candidatus Wildermuthbacteria bacterium GWA2_46_15 TaxID=1802443 RepID=A0A1G2QNI3_9BACT	Candidatus Wildermuthbacteria bacterium GWA2_46_15	FALSE	0.578	356	2.621e-106												0	PMX_810_sub_00798						PMX_810_sub_00798_hypothetical_protein	PILIN	0.167802	0.060716	1e-06	0	1.2e-05	0.771463	CS pos: 23-24. Pr: 0.5552
PMX_810_sub_00799	E																					0	PMX_810_sub_00799						PMX_810_sub_00799_hypothetical_protein	NO_SP	1.00001	0	0	0	0	0
PMX_810_sub_00800	E																					0	PMX_810_sub_00800						PMX_810_sub_00800_hypothetical_protein	NO_SP	0.999974	0	0	0	0	0
PMX_810_sub_00801	C			K1XB58_9BACT	UniRef90_K1XB58 Na+/proline symporter n=1 Tax=uncultured bacterium TaxID=77133 RepID=K1XB58_9BACT	uncultured bacterium	FALSE	0.322	104	8.127e-22												0	PMX_810_sub_00801						PMX_810_sub_00801_hypothetical_protein	NO_SP	0.999995	0	0	0	0	0
PMX_810_sub_00802	E																					0	PMX_810_sub_00802						PMX_810_sub_00802_hypothetical_protein	NO_SP	1.00003	0	0	0	0	0
PMX_810_sub_00803	D																	ATP synthase delta (OSCP) subunit [PF00213.20]				0	PMX_810_sub_00803	K02113	ATPF1D, atpH; F-type H+-transporting ATPase subunit delta	10	K02109	1	PMX_810_sub_00803_ATP_synthase_subunit_delta	NO_SP	1.00002	0	0	0	0	0
PMX_810_sub_00804	C	K02109	F-type H+-transporting ATPase subunit b	A0A0G0QSF1_9BACT	UniRef90_A0A0G0QSF1 ATP synthase subunit b n=1 Tax=Candidatus Moranbacteria bacterium GW2011_GWC2_40_12 TaxID=1618699 RepID=A0A0G0QSF1_9BACT	Candidatus Moranbacteria bacterium GW2011_GWC2_40_12	FALSE	0.315	76	8.863e-13								ATP synthase B/B' CF(0) [PF00430.20]				0	PMX_810_sub_00804	K02109	ATPF0B, atpF; F-type H+-transporting ATPase subunit b	27			PMX_810_sub_00804_ATP_synthase_subunit_b	NO_SP	1.00005	0	0	0	0	0
PMX_810_sub_00805	E																					0	PMX_810_sub_00805						PMX_810_sub_00805_hypothetical_protein	NO_SP	1.00001	0	0	0	0	0
PMX_810_sub_00806	E																					0	PMX_810_sub_00806			8	K02014	1	PMX_810_sub_00806_hypothetical_protein	NO_SP	0.885839	0.113825	0.000105	7.8e-05	8e-05	8.4e-05
PMX_810_sub_00807	E																					0	PMX_810_sub_00807			3	K20034	1	PMX_810_sub_00807_hypothetical_protein	NO_SP	0.99997	1e-06	0	0	0	0
PMX_810_sub_00808	C	K02662	type IV pilus assembly protein PilM	A0A7C3XY95_9BACT	UniRef90_A0A7C3XY95 Type IV pilus assembly protein PilM n=1 Tax=Candidatus Parcubacteria bacterium TaxID=2762014 RepID=A0A7C3XY95_9BACT	Candidatus Parcubacteria bacterium	FALSE	0.379	234	1.472e-63								Type IV pilus assembly protein PilM; [PF11104.10]				0	PMX_810_sub_00808	K02662	pilM; type IV pilus assembly protein PilM	40			PMX_810_sub_00808_Cell_division_protein_FtsA	NO_SP	0.999992	0	0	0	0	0
PMX_810_sub_00809	C			A0A523XYK3_9BACT	UniRef90_A0A523XYK3 Uncharacterized protein n=2 Tax=root TaxID=1 RepID=A0A523XYK3_9BACT	root	FALSE	0.346	101	5.497e-21								Fimbrial assembly protein (PilN) [PF05137.15]				0	PMX_810_sub_00809						PMX_810_sub_00809_hypothetical_protein	NO_SP	1.00003	0	0	0	0	0
PMX_810_sub_00810	E																					0	PMX_810_sub_00810						PMX_810_sub_00810_hypothetical_protein	NO_SP	1	1e-05	0	0	0	0
PMX_810_sub_00811	E																					0	PMX_810_sub_00811			1	K11636	1	PMX_810_sub_00811_hypothetical_protein	SP	0.000266	0.998954	0.000215	0.000226	0.000182	0.00017	CS pos: 23-24. Pr: 0.9790
PMX_810_sub_00812	E																					0	PMX_810_sub_00812			2	K19813	1	PMX_810_sub_00812_hypothetical_protein	NO_SP	1.00001	0	0	0	0	0
PMX_810_sub_00813	C			A0A6J4UAI5_9CHLR	UniRef90_A0A6J4UAI5 Glutamyl-tRNA(Gln) amidotransferase subunit A n=1 Tax=uncultured Thermomicrobiales bacterium TaxID=1645740 RepID=A0A6J4UAI5_9CHLR	uncultured Thermomicrobiales bacterium	FALSE	0.696	244	9.824e-71								Amidase [PF01425.23]				0	PMX_810_sub_00813	K02433	gatA, QRSL1; aspartyl-tRNA(Asn)/glutamyl-tRNA(Gln) amidotransferase subunit A [EC:6.3.5.6 6.3.5.7]	58			PMX_810_sub_00813_Glutamyl-tRNA_Gln__amidotransferase_subunit_A	NO_SP	0.999998	0	0	0	0	0
PMX_810_sub_00814	C			A0A0S7YCX1_9BACT	UniRef90_A0A0S7YCX1 Uncharacterized protein n=1 Tax=Parcubacteria bacterium DG_74_1 TaxID=1703765 RepID=A0A0S7YCX1_9BACT	Parcubacteria bacterium DG_74_1	FALSE	0.449	135	9.995e-33												0	PMX_810_sub_00814			3	K00259	1	PMX_810_sub_00814_hypothetical_protein	NO_SP	1.00002	0	0	0	0	0
PMX_810_sub_00816	D																	23S rRNA-intervening sequence protein [PF05635.13]				0	PMX_810_sub_00816			9			PMX_810_sub_00816_hypothetical_protein	NO_SP	0.999994	0	0	0	0	0
PMX_810_sub_00819	B	K07133	uncharacterized protein	A0A662M6E3_9EURY	UniRef90_A0A662M6E3 Uncharacterized protein n=1 Tax=Thermoplasmata archaeon TaxID=1906666 RepID=A0A662M6E3_9EURY	Thermoplasmata archaeon	TRUE	0.584	485	4.53e-149								AAA domain [PF13173.8]; Domain of unknown function (DUF4143) [PF13635.8]				0	PMX_810_sub_00819	K07133	K07133; uncharacterized protein	141			PMX_810_sub_00819_hypothetical_protein	NO_SP	1.00003	0	0	0	0	0
PMX_810_sub_00820	E																					0	PMX_810_sub_00820						PMX_810_sub_00820_hypothetical_protein	NO_SP	1.00003	0	0	0	0	0
PMX_810_sub_00821	B	K01872,K01872	alanyl-tRNA synthetase [EC:6.1.1.7]; alanyl-tRNA synthetase [EC:6.1.1.7]	A0A2J0MXH7_9BACT	UniRef90_A0A2J0MXH7 Alanine--tRNA ligase n=1 Tax=Candidatus Moranbacteria bacterium CG_4_9_14_3_um_filter_42_9 TaxID=1974665 RepID=A0A2J0MXH7_9BACT	Candidatus Moranbacteria bacterium CG_4_9_14_3_um_filter_42_9	TRUE	0.654	797	1.192e-253								tRNA synthetases class II (A) [PF01411.21]; Threonyl and Alanyl tRNA synthetase second additional domain [PF07973.16]				0	PMX_810_sub_00821	K01872	AARS, alaS; alanyl-tRNA synthetase [EC:6.1.1.7]	291			PMX_810_sub_00821_hypothetical_protein	NO_SP	0.999999	0	0	0	0	0
PMX_810_sub_00822	C			A0A0G1QVB3_9BACT	UniRef90_A0A0G1QVB3 Uncharacterized protein n=2 Tax=Parcubacteria group TaxID=1794811 RepID=A0A0G1QVB3_9BACT	Parcubacteria group	FALSE	0.687	102	8.734e-23												0	PMX_810_sub_00822			3	K15539	1	PMX_810_sub_00822_hypothetical_protein	NO_SP	1.00002	0	0	0	0	0
PMX_810_sub_00823	C			A0A1V5PV93_9ACTN	UniRef90_A0A1V5PV93 Uncharacterized protein n=1 Tax=Actinobacteria bacterium ADurb.Bin346 TaxID=1852788 RepID=A0A1V5PV93_9ACTN	Actinobacteria bacterium ADurb.Bin346	FALSE	0.324	65	1.699e-08												0	PMX_810_sub_00823						PMX_810_sub_00823_hypothetical_protein	NO_SP	0.999985	0	0	0	0	0
PMX_810_sub_00824	E																					0	PMX_810_sub_00824			2	K00688	1	PMX_810_sub_00824_hypothetical_protein	NO_SP	0.99998	0	0	0	0	0
PMX_810_sub_00825	E																					0	PMX_810_sub_00825			2	K07165	1	PMX_810_sub_00825_hypothetical_protein	NO_SP	0.999989	0	0	0	0	0
PMX_810_sub_00826	C			A0A1V5WWY9_9BACT	UniRef90_A0A1V5WWY9 Beta-ketoadipyl-CoA thiolase n=1 Tax=Parcubacteria group bacterium ADurb.Bin216 TaxID=1852939 RepID=A0A1V5WWY9_9BACT	Parcubacteria group bacterium ADurb.Bin216	FALSE	0.83	151	3.743e-40								Thiolase, C-terminal domain [PF02803.20]				0	PMX_810_sub_00826	K00626	ACAT, atoB; acetyl-CoA C-acetyltransferase [EC:2.3.1.9]	10	K00632	1	PMX_810_sub_00826_hypothetical_protein	NO_SP	1.00003	0	0	0	0	0
PMX_810_sub_00827	C			A0A2M6XV17_9BACT	UniRef90_A0A2M6XV17 Uncharacterized protein n=1 Tax=bacterium (Candidatus Gribaldobacteria) CG08_land_8_20_14_0_20_39_15 TaxID=2014273 RepID=A0A2M6XV17_9BACT	bacterium (Candidatus Gribaldobacteria) CG08_land_8_20_14_0_20_39_15	FALSE	0.666	123	3.261e-30								RelB antitoxin [PF04221.14]				0	PMX_810_sub_00827	K07473	dinJ; DNA-damage-inducible protein J	14			PMX_810_sub_00827_hypothetical_protein	NO_SP	0.999994	0	0	0	0	0
PMX_810_sub_00828	C	K19157	mRNA interferase YafQ [EC:3.1.-.-]	A0A1G2CEZ7_9BACT	UniRef90_A0A1G2CEZ7 Uncharacterized protein n=1 Tax=Candidatus Liptonbacteria bacterium RIFCSPLOWO2_01_FULL_52_25 TaxID=1798650 RepID=A0A1G2CEZ7_9BACT	Candidatus Liptonbacteria bacterium RIFCSPLOWO2_01_FULL_52_25	FALSE	0.644	111	4.716e-26								Bacterial toxin of type II toxin-antitoxin system, YafQ [PF15738.7]				0	PMX_810_sub_00828	K19157	yafQ; mRNA interferase YafQ [EC:3.1.-.-]	15			PMX_810_sub_00828_mRNA_interferase_toxin_YafQ	NO_SP	1.00001	0	0	0	0	0
PMX_810_sub_00829	E																					0	PMX_810_sub_00829			1	K03579	1	PMX_810_sub_00829_hypothetical_protein	NO_SP	0.999994	0	0	0	0	0
PMX_810_sub_00830	C			A0A1E3XAZ6_9BACT	UniRef90_A0A1E3XAZ6 Uncharacterized protein n=1 Tax=Candidatus Scalindua rubra TaxID=1872076 RepID=A0A1E3XAZ6_9BACT	Candidatus Scalindua rubra	FALSE	0.485	81	8.736e-16												0	PMX_810_sub_00830			11	K23107	1	PMX_810_sub_00830_hypothetical_protein	NO_SP	1.00001	0	0	0	0	0
PMX_810_sub_00831	C			A0A1E3XB05_9BACT	UniRef90_A0A1E3XB05 Uncharacterized protein n=1 Tax=Candidatus Scalindua rubra TaxID=1872076 RepID=A0A1E3XB05_9BACT	Candidatus Scalindua rubra	FALSE	0.406	67	1.696e-10												0	PMX_810_sub_00831			5	K02030	1	PMX_810_sub_00831_hypothetical_protein	NO_SP	1.00001	0	0	0	0	0
PMX_810_sub_00832	C	K09735	GTP-dependent dephospho-CoA kinase [EC:2.7.1.-]	A0A0S7X526_9BACT	UniRef90_A0A0S7X526 Uncharacterized protein n=1 Tax=Parcubacteria bacterium DG_74_2 TaxID=1703766 RepID=A0A0S7X526_9BACT	Parcubacteria bacterium DG_74_2	FALSE	0.564	175	7.327e-47								Protein of unknown function (DUF359) [PF04019.14]				0	PMX_810_sub_00832	K09735	dpck; GTP-dependent dephospho-CoA kinase [EC:2.7.1.-]	34			PMX_810_sub_00832_hypothetical_protein	NO_SP	1.00001	0	0	0	0	0
PMX_810_sub_00833	C	K07491	putative transposase	A0A0G1I3K4_9BACT	UniRef90_A0A0G1I3K4 Y1_Tnp domain-containing protein n=3 Tax=Parcubacteria group TaxID=1794811 RepID=A0A0G1I3K4_9BACT	Parcubacteria group	FALSE	0.668	195	7.599e-54								Transposase IS200 like [PF01797.18]				0	PMX_810_sub_00833	K07491	rayT; REP-associated tyrosine transposase	18			PMX_810_sub_00833_hypothetical_protein	NO_SP	1.00001	0	0	0	0	0
PMX_810_sub_00834	E																					0	PMX_810_sub_00834						PMX_810_sub_00834_Ketol-acid_reductoisomerase__NADP____	NO_SP	0.99999	0	0	0	0	0
PMX_810_sub_00835	C			A0A4Y3KUF0_9CELL	UniRef90_A0A4Y3KUF0 Uncharacterized protein n=2 Tax=Cellulomonas cellasea TaxID=43670 RepID=A0A4Y3KUF0_9CELL	Cellulomonas cellasea	FALSE	0.45	291	2.724e-81												0	PMX_810_sub_00835			9	K07114	1	PMX_810_sub_00835_hypothetical_protein	SP	7.7e-05	0.666448	0.333339	5.6e-05	4.7e-05	4.9e-05	CS pos: 23-24. Pr: 0.6558
PMX_810_sub_00836	C			A0A0G1E8A3_9BACT	UniRef90_A0A0G1E8A3 NYN domain-containing protein n=3 Tax=Parcubacteria group TaxID=1794811 RepID=A0A0G1E8A3_9BACT	Parcubacteria group	FALSE	0.722	243	3.299e-70								NYN domain [PF01936.20]				0	PMX_810_sub_00836			32			PMX_810_sub_00836_hypothetical_protein	NO_SP	1.00001	0	0	0	0	0
PMX_810_sub_00837	B	K00134	glyceraldehyde 3-phosphate dehydrogenase [EC:1.2.1.12]	A0A2H0YLQ9_9BACT	UniRef90_A0A2H0YLQ9 Type I glyceraldehyde-3-phosphate dehydrogenase n=1 Tax=Candidatus Nealsonbacteria bacterium CG08_land_8_20_14_0_20_38_20 TaxID=1974705 RepID=A0A2H0YLQ9_9BACT	Candidatus Nealsonbacteria bacterium CG08_land_8_20_14_0_20_38_20	TRUE	0.712	486	1.929e-151								Glyceraldehyde 3-phosphate dehydrogenase, C-terminal domain [PF02800.22]; Glyceraldehyde 3-phosphate dehydrogenase, NAD binding domain [PF00044.26]				0	PMX_810_sub_00837	K00134	GAPDH, gapA; glyceraldehyde 3-phosphate dehydrogenase (phosphorylating) [EC:1.2.1.12]	189			PMX_810_sub_00837_Glyceraldehyde-3-phosphate_dehydrogenase	NO_SP	1.00001	0	0	0	0	0
PMX_810_sub_00838	C			A0A2H0YNP9_9BACT	UniRef90_A0A2H0YNP9 NrdH-redoxin n=1 Tax=Candidatus Nealsonbacteria bacterium CG08_land_8_20_14_0_20_38_20 TaxID=1974705 RepID=A0A2H0YNP9_9BACT	Candidatus Nealsonbacteria bacterium CG08_land_8_20_14_0_20_38_20	FALSE	0.683	106	9.492e-25								Glutaredoxin [PF00462.26]; Glutathione S-transferase, N-terminal domain [PF13417.8]		sp|P00276|GLRX_BPT4 Glutaredoxin; Xh	Xh	0	PMX_810_sub_00838	K03676	grxC, GLRX, GLRX2; glutaredoxin 3	38			PMX_810_sub_00838_Glutaredoxin_3	NO_SP	1.00001	0	0	0	0	0
PMX_810_sub_00839	C			A0A6J7QVD6_9ZZZZ	UniRef90_A0A6J7QVD6 Unannotated protein n=1 Tax=freshwater metagenome TaxID=449393 RepID=A0A6J7QVD6_9ZZZZ	freshwater metagenome	FALSE	0.527	168	2.887e-44												0	PMX_810_sub_00839			15	K12132	1	PMX_810_sub_00839_hypothetical_protein	NO_SP	0.899957	0.099823	6.4e-05	4.6e-05	4.9e-05	5.3e-05
PMX_810_sub_00840	C	K02945	small subunit ribosomal protein S1	A0A2M7VL76_9BACT	UniRef90_A0A2M7VL76 30S ribosomal protein S1 n=5 Tax=Bacteria candidate phyla TaxID=1783234 RepID=A0A2M7VL76_9BACT	Bacteria candidate phyla	FALSE	0.568	280	6.374e-81								S1 RNA binding domain [PF00575.25]				0	PMX_810_sub_00840	K02945	RP-S1, rpsA; small subunit ribosomal protein S1	35			PMX_810_sub_00840_30S_ribosomal_protein_S1	NO_SP	1.00002	0	0	0	0	0
PMX_810_sub_00841	E																					0	PMX_810_sub_00841						PMX_810_sub_00841_hypothetical_protein	NO_SP	0.999992	0	0	0	0	0
PMX_810_sub_00842	C			A0A0S7YES2_9BACT	UniRef90_A0A0S7YES2 Response regulatory domain-containing protein n=1 Tax=Parcubacteria bacterium DG_74_1 TaxID=1703765 RepID=A0A0S7YES2_9BACT	Parcubacteria bacterium DG_74_1	FALSE	0.784	195	1.437e-54								Response regulator receiver domain [PF00072.26]		REFSEQ hybrid sensor histidine kinase - response regulator; Xu	Xu	0	PMX_810_sub_00842			12	K07657	10	PMX_810_sub_00842_Phosphate_regulon_transcriptional_regulatory_protein_PhoB	NO_SP	1.00002	0	0	0	0	0
PMX_810_sub_00843	C			A0A661TUM5_9BACT	UniRef90_A0A661TUM5 Response regulator n=1 Tax=Candidatus Nealsonbacteria bacterium TaxID=2093793 RepID=A0A661TUM5_9BACT	Candidatus Nealsonbacteria bacterium	FALSE	0.704	171	3.708e-46								Response regulator receiver domain [PF00072.26]		REFSEQ hybrid sensor histidine kinase - response regulator; Xu	Xu	0	PMX_810_sub_00843	K11329	rpaB; two-component system, OmpR family, response regulator RpaB	20			PMX_810_sub_00843_Alkaline_phosphatase_synthesis_transcriptional_regulatory_pro	NO_SP	0.999995	0	0	0	0	0
PMX_810_sub_00844	C			A0A1G2DZQ2_9BACT	UniRef90_A0A1G2DZQ2 Uncharacterized protein n=1 Tax=Candidatus Nealsonbacteria bacterium RBG_13_42_11 TaxID=1801663 RepID=A0A1G2DZQ2_9BACT	Candidatus Nealsonbacteria bacterium RBG_13_42_11	FALSE	0.63	291	6.491e-86								Histidine kinase-, DNA gyrase B-, and HSP90-like ATPase [PF02518.28]; His Kinase A (phospho-acceptor) domain [PF00512.27]; GHKL domain [PF14501.8]				0	PMX_810_sub_00844			18	K07636	5	PMX_810_sub_00844_Sensor_histidine_kinase_ResE	NO_SP	1.00002	0	0	0	0	0
PMX_810_sub_00845	C			A0A7C5A8X3_9BACT	UniRef90_A0A7C5A8X3 HisKA_7TM domain-containing protein n=1 Tax=Candidatus Parcubacteria bacterium TaxID=2762014 RepID=A0A7C5A8X3_9BACT	Candidatus Parcubacteria bacterium	FALSE	0.351	95	1.293e-18												0	PMX_810_sub_00845			2	K02482	1	PMX_810_sub_00845_hypothetical_protein	NO_SP	0.99997	0	0	0	0	0
PMX_810_sub_00846	B			A0A1G2DZQ2_9BACT	UniRef90_A0A1G2DZQ2 Uncharacterized protein n=1 Tax=Candidatus Nealsonbacteria bacterium RBG_13_42_11 TaxID=1801663 RepID=A0A1G2DZQ2_9BACT	Candidatus Nealsonbacteria bacterium RBG_13_42_11	TRUE	0.53	414	2.234e-124								Histidine kinase-, DNA gyrase B-, and HSP90-like ATPase [PF02518.28]; His Kinase A (phospho-acceptor) domain [PF00512.27]; GHKL domain [PF14501.8]; Heme NO binding associated [PF07701.16]				0	PMX_810_sub_00846	K07636	phoR; two-component system, OmpR family, phosphate regulon sensor histidine kinase PhoR [EC:2.7.13.3]	24			PMX_810_sub_00846_Alkaline_phosphatase_synthesis_sensor_protein_PhoR	NO_SP	1.00002	0	0	0	0	0
PMX_810_sub_00847	C			A0A661TUM5_9BACT	UniRef90_A0A661TUM5 Response regulator n=1 Tax=Candidatus Nealsonbacteria bacterium TaxID=2093793 RepID=A0A661TUM5_9BACT	Candidatus Nealsonbacteria bacterium	FALSE	0.695	168	3.232e-45								Response regulator receiver domain [PF00072.26]		REFSEQ hybrid sensor histidine kinase - response regulator; Xu	Xu	0	PMX_810_sub_00847						PMX_810_sub_00847_Alkaline_phosphatase_synthesis_transcriptional_regulatory_pro	NO_SP	1.00001	0	0	0	0	0
PMX_810_sub_00848	C	K18189	translational activator of cytochrome c oxidase 1	A0A7J3DPL2_9ARCH	UniRef90_A0A7J3DPL2 YebC/PmpR family DNA-binding transcriptional regulator n=1 Tax=archaeon TaxID=1906665 RepID=A0A7J3DPL2_9ARCH	archaeon	FALSE	0.609	179	1.172e-48	MER1153440	M20A	MER1153440 - subfamily M20A non-peptidase homologues (Paraoerskovia marina) [M20.UNA]#M20A#{peptidase unit: 39-214}~source WP_029253489~	FALSE	0.343	70	5.449e-13	Transcriptional regulator [PF01709.22]				0	PMX_810_sub_00848			39			PMX_810_sub_00848_putative_transcriptional_regulatory_protein	NO_SP	1.00001	0	0	0	0	0
PMX_810_sub_00849	E																					0	PMX_810_sub_00849						PMX_810_sub_00849_hypothetical_protein	NO_SP	0.999976	0	0	0	0	0
PMX_810_sub_00850	E																					0	PMX_810_sub_00850			3			PMX_810_sub_00850_hypothetical_protein	NO_SP	1.00002	0	0	0	0	0
PMX_810_sub_00851	C	K01159	crossover junction endodeoxyribonuclease RuvC [EC:3.1.22.4]	A0A2M7R7H6_9BACT	UniRef90_A0A2M7R7H6 Crossover junction endodeoxyribonuclease RuvC n=1 Tax=Candidatus Nealsonbacteria bacterium CG_4_10_14_0_8_um_filter_37_14 TaxID=1974684 RepID=A0A2M7R7H6_9BACT	Candidatus Nealsonbacteria bacterium CG_4_10_14_0_8_um_filter_37_14	FALSE	0.593	190	5.252e-52								Crossover junction endodeoxyribonuclease RuvC [PF02075.19]		sp|O57229|RUVV_VACCA Holliday junction resolvase; XhXr	Xr;Xh	0	PMX_810_sub_00851	K01159	ruvC; crossover junction endodeoxyribonuclease RuvC [EC:3.1.21.10]	67			PMX_810_sub_00851_Crossover_junction_endodeoxyribonuclease_RuvC	NO_SP	1	0	0	0	0	0
PMX_810_sub_00852	C			A0A1J4T775_9BACT	UniRef90_A0A1J4T775 Uncharacterized protein n=2 Tax=Candidatus Falkowbacteria TaxID=1752728 RepID=A0A1J4T775_9BACT	Candidatus Falkowbacteria	FALSE	0.504	127	7.17e-31												0	PMX_810_sub_00852			14	K01251	1	PMX_810_sub_00852_hypothetical_protein	NO_SP	1.00002	0	0	0	0	0
PMX_810_sub_00853	C			A0A1F5Q9G5_9BACT	UniRef90_A0A1F5Q9G5 DUF5666 domain-containing protein n=1 Tax=Candidatus Doudnabacteria bacterium RIFCSPLOWO2_02_FULL_48_13 TaxID=1817845 RepID=A0A1F5Q9G5_9BACT	Candidatus Doudnabacteria bacterium RIFCSPLOWO2_02_FULL_48_13	FALSE	0.377	98	2.848e-20												0	PMX_810_sub_00853			7	K00640	1	PMX_810_sub_00853_hypothetical_protein	NO_SP	0.542709	0.456689	0.000165	0.000185	0.000138	0.000125
PMX_810_sub_00854	C	K02004	putative ABC transport system permease protein	A0A1F7VEN5_9BACT	UniRef90_A0A1F7VEN5 Uncharacterized protein n=1 Tax=Candidatus Uhrbacteria bacterium RIFCSPLOWO2_02_FULL_49_11 TaxID=1802409 RepID=A0A1F7VEN5_9BACT	Candidatus Uhrbacteria bacterium RIFCSPLOWO2_02_FULL_49_11	FALSE	0.629	477	3.791e-147								MacB-like periplasmic core domain [PF12704.9]; FtsX-like permease family [PF02687.23]				0	PMX_810_sub_00854	K02004	ABC.CD.P; putative ABC transport system permease protein	161			PMX_810_sub_00854_Macrolide_export_ATP-binding_permease_protein_MacB	NO_SP	1	1.1e-05	0	0	0	0
PMX_810_sub_00855	E																					0	PMX_810_sub_00855			2	K14742	1	PMX_810_sub_00855_hypothetical_protein	NO_SP	1	0	0	0	0	0
PMX_810_sub_00856	E																					0	PMX_810_sub_00856			2	K03154	1	PMX_810_sub_00856_hypothetical_protein	NO_SP	0.99999	0	0	0	0	0
PMX_810_sub_00857	E																					0	PMX_810_sub_00857			2	K20941	1	PMX_810_sub_00857_hypothetical_protein	NO_SP	0.999987	0	0	0	0	0
PMX_810_sub_00858	B			A0A1D2QV65_9ARCH	UniRef90_A0A1D2QV65 Helicase ATP-binding domain-containing protein n=1 Tax=Candidatus Altiarchaeales archaeon WOR_SM1_SCG TaxID=1849261 RepID=A0A1D2QV65_9ARCH	Candidatus Altiarchaeales archaeon WOR_SM1_SCG	TRUE	0.549	695	1.701e-217												0	PMX_810_sub_00858	K01156	res; type III restriction enzyme [EC:3.1.21.5]	66			PMX_810_sub_00858_hypothetical_protein	NO_SP	0.999987	0	0	0	0	0
PMX_810_sub_00859	C	K01154,K03427	type I restriction enzyme, S subunit [EC:3.1.21.3]; type I restriction enzyme M protein [EC:2.1.1.72]	K1ZHP2_9BACT	UniRef90_K1ZHP2 Site-specific DNA-methyltransferase (adenine-specific) n=1 Tax=uncultured bacterium TaxID=77133 RepID=K1ZHP2_9BACT	uncultured bacterium	FALSE	0.691	792	1.057e-252								N-6 DNA Methylase [PF02384.18]; Type I restriction modification DNA specificity domain [PF01420.21]				0	PMX_810_sub_00859	K03427	hsdM; type I restriction enzyme M protein [EC:2.1.1.72]	129			PMX_810_sub_00859_tRNA1_Val___adenine_37_-N6_-methyltransferase	NO_SP	1.00001	0	0	0	0	0
PMX_810_sub_00860	E																					0	PMX_810_sub_00860						PMX_810_sub_00860_hypothetical_protein	NO_SP	1.00006	0	0	0	0	0
PMX_810_sub_00861	E																					0	PMX_810_sub_00861						PMX_810_sub_00861_hypothetical_protein	NO_SP	0.999985	0	0	0	0	0
PMX_810_sub_00862	C			A0A7C5DW49_9BACT	UniRef90_A0A7C5DW49 Peptide chain release factor 1 n=1 Tax=Candidatus Parcubacteria bacterium TaxID=2762014 RepID=A0A7C5DW49_9BACT	Candidatus Parcubacteria bacterium	FALSE	0.659	141	3.815e-36								RF-1 domain [PF00472.22]				0	PMX_810_sub_00862	K02835	prfA, MTRF1, MRF1; peptide chain release factor 1	16			PMX_810_sub_00862_Peptide_chain_release_factor_1	NO_SP	1.00002	0	0	0	0	0
PMX_810_sub_00863	E																					0	PMX_810_sub_00863			2	K06024	1	PMX_810_sub_00863_hypothetical_protein	NO_SP	1	0	0	0	0	0
PMX_810_sub_00864	E																					0	PMX_810_sub_00864			2	K00981	1	PMX_810_sub_00864_hypothetical_protein	NO_SP	1.00002	0	0	0	0	0
PMX_810_sub_00865	C	K07448	restriction system protein	A0A1V5ZWE6_9BACT	UniRef90_A0A1V5ZWE6 DNA topoisomerase 1 n=1 Tax=Parcubacteria group bacterium ADurb.Bin159 TaxID=1852937 RepID=A0A1V5ZWE6_9BACT	Parcubacteria group bacterium ADurb.Bin159	FALSE	0.681	283	5.762e-83								Restriction endonuclease [PF04471.14]; Topoisomerase DNA binding C4 zinc finger [PF01396.21]; Protein of unknown function (DUF2034) [PF10356.11]				0	PMX_810_sub_00865	K07448	mrr; restriction system protein	34	K07449	2	PMX_810_sub_00865_DNA_topoisomerase_1	NO_SP	0.999974	2.5e-05	0	0	0	0
PMX_810_sub_00866	C			A0A2M6W850_9BACT	UniRef90_A0A2M6W850 Uncharacterized protein n=1 Tax=Candidatus Levybacteria bacterium CG10_big_fil_rev_8_21_14_0_10_36_7 TaxID=1974632 RepID=A0A2M6W850_9BACT	Candidatus Levybacteria bacterium CG10_big_fil_rev_8_21_14_0_10_36_7	FALSE	0.737	265	9.675e-78												0	PMX_810_sub_00866						PMX_810_sub_00866_hypothetical_protein	NO_SP	1.00003	0	0	0	0	0
